# Supplementary material for: The PNUTS-PP1 complex acts as an intrinsic barrier to herpesvirus KSHV gene expression and replication
Source: Nat Commun. 2022 Dec 2;13:7447. doi: 10.1038/s41467-022-35268-4 (PMC9718767; doi:10.1038/s41467-022-35268-4)
Supplement: Supplementary file 4 — Source data [file 41467_2022_35268_MOESM4_ESM.xlsx]

## Sheet: Figure 1
1c			1d							1e				1f													1g
Gene	RRA Score				Rep 1	Rep2	Rep3			NT	P1	P2			ORF59 probe						GAPDH probe							NT	PNUTS #1	PNUTS #2
PPP1R10	7.63e-14									1	0.147152	0.507878															Clone 1	0.172095	1	1.04424
TAF6	1.46e-09									1	0.00429532	0.00234986		Rep1														0.118775	1	0.502032
SETD1A	2.55e-09		Rb PNUTS							1	0.259572	0.521814								Rep 2								0.157866	1	1.03649
CCNK	3.34e-07		(top band																	and Rep 3
TBC1D3H	1.09e-06		~110kDa)																								Clone 2	0.234866	1	0.632583
BRD4	1.15e-06																											0.112145	1	1.20524
NR2F6	2.33e-06		Ms Actin																									0.161283	1	0.601722
CDK12	2.94e-06
CTR9	3.01e-06																										Clone 3	0.076784	1	0.658679
PSMB3	8.62e-06																											0.122774	1	0.521224
HNRNPH1	1.04e-05																											0.303305	1	1.10131
NATD1	1.04e-05
TP53I13	1.05e-05		Lowered											Rep 2						Rep 1
ZNF691	1.12e-05		brightness											and Rep 3
HIST2H4B	1.15e-05
LOC102724862	1.22e-05
PRPF8	1.32e-05
CDC73	1.4e-05		Ms Actin
PROB1	2.15e-05
TBC1D3C	2.77e-05
DDX23	3.04e-05
MED9	3.23e-05
NCBP1	3.34e-05
EPS15L1	4.26e-05
POLR2L	4.36e-05
TAF1	4.47e-05
SLC25A11	5.14e-05
AKIRIN2	5.4e-05
MED30	6.13e-05
TCEB2	6.17e-05
SF3B1	6.5e-05
SLU7	6.63e-05
ARID4B	6.8e-05
SF3B5	6.95e-05
POLR2F	7.42e-05
BUB3	7.82e-05
AGAP4	8.21e-05
RUVBL1	9.19e-05
LGALS9	0.00010121
POC1A	0.00010467
LSM4	0.00012775
CLDN7	0.00013831
WDR82	0.00015234
MED14OS	0.00017342
RBM8A	0.00019263
CABP7	0.00021167
PAF1	0.00022767
TAGLN	0.0002285
PPTC7	0.00023558
KCNN1	0.00025037
MED11	0.00025897
RSPH10B2	0.00026449
TAF8	0.00026551
RABL2A	0.00026816
SDHD	0.00026934
SAFB2	0.00027201
CCT7	0.00027471
GTF2A1	0.000285
ITPKC	0.00029381
SUPT5H	0.00029995
PSMA4	0.00031312
POLR2D	0.00032113
AKAP8L	0.00032901
TBC1D3B	0.00033035
SLC7A6	0.00033606
NOL8	0.00034662
PABPC1L	0.00035084
PSMD3	0.00036677
FEM1A	0.00036786
RBBP6	0.00037309
KRT77	0.00037581
SULT1A4	0.00038403
CCT4	0.00038447
CCT6A	0.00040905
HPSE	0.00041895
CHRFAM7A	0.00043807
CDK13	0.00044104
NOP2	0.00045333
LRRC75B	0.00046722
MED14	0.00047776
CMIP	0.00048421
SLC5A5	0.00050098
SRSF3	0.00050304
NDUFA12	0.00050733
CLDN12	0.0005562
HSPB7	0.00055651
PHF21A	0.00056194
TAF3	0.00057404
NBPF9	0.00057991
NUP98	0.00058728
SLC25A43	0.00060199
PSMB4	0.00072374
POTEJ	0.00073295
TMEM107	0.00076126
ECHDC3	0.00076505
CYB5D1	0.00080816
TSSK6	0.0008308
MEPCE	0.00085266
RPL36A	0.00086549
LOC101060389	0.0008833
TAF10	0.00089179
ATF7	0.00090005
CCDC94	0.00090487
NCOA5	0.00094369
CDKN2AIPNL	0.00099306
PDK2	0.00099579
POLR2J	0.001006
CXCL10	0.001028
HMGN3	0.0010601
SBNO1	0.0010766
IFNAR1	0.0010974
HPS6	0.0011135
HUWE1	0.0011187
DLST	0.0011193
C17orf49	0.0011243
HIST1H2BN	0.0011269
SLC22A5	0.0011331
NETO2	0.0011406
HARBI1	0.0011423
DHX8	0.0011495
HBA2	0.0011739
XAB2	0.0012007
CAMK4	0.0012135
PAPD7	0.0012486
GLP2R	0.0012598
GAGE2D	0.0012981
NEURL4	0.0013022
MAP4K5	0.0013095
DPH1	0.0013415
PRKCD	0.0013684
TBC1D3L	0.001375
HDDC2	0.0014092
BCAM	0.001439
TRERF1	0.001441
ATPAF1	0.0014575
GAD1	0.0014588
CWF19L2	0.0014751
AMPH	0.0014928
ADGRG1	0.001541
OAF	0.0015913
PPIL3	0.001592
SP8	0.0016031
SLC47A1	0.0016139
HS3ST3B1	0.0016195
PSMD6	0.001659
PRPF38A	0.0016675
COX10	0.001688
CCT2	0.0016949
NOP14	0.0017113
C6orf141	0.0017356
RAB40AL	0.001747
KRTAP9-2	0.0017585
C1orf53	0.0017666
GIPC1	0.001792
FAM3D	0.0018075
ECH1	0.0018197
RBMX	0.0018408
CASC5	0.0018533
SRSF6	0.0018955
USP17L25	0.0019284
FAM150B	0.001929
XPO1	0.0019411
TAF7	0.001979
DYX1C1	0.0019851
BST2	0.0019868
DHH	0.0019948
CD79B	0.0020398
RAET1E	0.0020719
PCDHB12	0.0020845
TVP23C	0.0021026
CDH23	0.0021098
EPHX3	0.0021122
PTK7	0.0021428
PNPLA1	0.0021495
ARF1	0.0021529
REG3A	0.0021674
DRG2	0.0021854
RPL19	0.0021893
C2orf27A	0.0021902
KANK3	0.0022061
CDC42SE2	0.0022224
ZNF207	0.0022502
TCAP	0.0022514
C16orf72	0.0022606
RRM2	0.0022842
RPL23	0.0022856
ARHGAP11B	0.0022948
CCNH	0.0022967
TMED7	0.002307
ST6GALNAC6	0.0023134
CASP4	0.0023157
HIST1H4K	0.002317
ANKLE1	0.0023822
HIST2H3A	0.0023848
TSSK2	0.0023872
CDY2B	0.0023975
DIO3	0.0023992
CNFN	0.0024065
AP2B1	0.0024431
TRPC7	0.0024454
UBE2R2	0.0024657
RAD21	0.0025323
GOLGA8K	0.002544
EVPLL	0.0025677
USP22	0.0025772
HDAC10	0.0025779
MRPL34	0.002599
CCR5	0.0026007
TNNI3K	0.0026034
ARL17A	0.0026219
ZC3H4	0.0026256
SPI1	0.0026717
WDR43	0.0026729
HIST2H3D	0.0026772
GRIK2	0.0026917
SNRPD3	0.0027019
PRRC2A	0.0027084
SF3B3	0.002709
SEMA3C	0.0027152
POLR2I	0.0027169
TAF4	0.0027181
UTP6	0.0027251
ISY1-RAB43	0.0027331
TMEM97	0.0027598
MON1A	0.0027682
IMPDH1	0.0028142
PLEKHG1	0.0028172
EEF1A1	0.0028243
PAH	0.002862
KLRF1	0.0028642
GSTP1	0.0028673
PLXND1	0.0028681
OR13H1	0.0028859
CHODL	0.0028907
FZD10	0.0029026
ANKEF1	0.0029522
RPL6	0.0029557
UBE2Q1	0.0029573
NPHS1	0.0029889
ZNF675	0.0029951
TGFBR3L	0.0029978
SHROOM1	0.0030002
ALKBH6	0.0030004
ALOX12B	0.0030166
TNNI1	0.0030805
LRRC37B	0.0030818
KNSTRN	0.0030829
TRIM25	0.0030902
AGK	0.003151
PIK3R2	0.0031614
MEAF6	0.0031699
RPL10	0.0032025
LIG1	0.0032204
YBX2	0.0032462
SLK	0.0032518
PFDN2	0.0032714
GTPBP3	0.0033162
NFKB2	0.003317
ASXL2	0.0033223
NBPF12	0.0033438
POTEG	0.0033586
C17orf75	0.0033876
MPV17L2	0.0033879
CSTF2	0.0034437
DMWD	0.0034564
ISYNA1	0.0034768
PRKACA	0.0035096
NBPF20	0.0035209
C19orf60	0.0035247
CMTM8	0.0035529
ALDH1B1	0.0035561
ZFP36	0.0035579
NTRK2	0.0035601
USP17L28	0.0035689
LOC391003	0.0035834
CHD1L	0.0036195
THRB	0.003629
MSS51	0.0036401
SUZ12	0.0036746
PABPN1	0.0036816
TMEM256	0.003699
CCDC144NL	0.0037202
MAST3	0.0037245
KISS1R	0.0037324
USP17L20	0.0037333
SLC39A9	0.0037348
TMEM140	0.0037424
FSCB	0.0037462
SPATA3	0.0037509
CYB5A	0.0037536
ORAI3	0.0038032
GNRH1	0.0038263
KRTAP1-3	0.0038353
ARHGAP17	0.003836
HDAC6	0.0038397
YY1	0.0038569
DSG4	0.0038639
G6PC3	0.0038742
SLC16A13	0.0038845
GTF2A2	0.0039755
IDH3A	0.0040046
GLI4	0.0040098
ABCB8	0.0040377
MINK1	0.0040393
ACER2	0.0040474
SYNGR4	0.0040616
ZFYVE26	0.004069
TNFAIP1	0.0040702
RPL23A	0.0040795
SLC46A1	0.0041571
CFAP52	0.0041677
DUSP2	0.004176
GPR89A	0.004188
SLC44A3	0.0042094
DHRS13	0.004223
MBOAT7	0.0042284
MDN1	0.0042644
KBTBD8	0.0042941
DHX29	0.0042988
OR7E24	0.004326
SHISA4	0.0043457
DOK1	0.0043583
GNAT1	0.0043697
TBC1D3F	0.0043979
C6orf226	0.0043992
MMEL1	0.0044269
DARS	0.0044555
NSL1	0.0044666
CEP192	0.0044714
ZNF397	0.0045195
CENPV	0.0045232
FCER2	0.0045391
PASD1	0.0045406
GTDC1	0.004546
NXF2	0.0045803
RPL7L1	0.0045814
EPN1	0.0045838
KRTAP13-2	0.0045929
RASAL2	0.0046472
ZNF138	0.0046536
GSTO1	0.0046541
MXD1	0.0046713
ELL	0.0046789
POLR3E	0.004689
HIST2H4A	0.0047284
CEACAM8	0.0047555
MED7	0.004758
ARHGAP12	0.0047774
SRRM2	0.0048181
LPAR6	0.0048435
STAMBP	0.0048626
DNAJC25	0.0048629
TPP2	0.0049131
LANCL3	0.0049203
PAGR1	0.0049381
SNRPA	0.0049581
CCL13	0.0049986
CORO7-PAM16	0.0050179
PARP3	0.0050317
CPSF6	0.0050322
E2F4	0.0050338
AP3S1	0.0050389
FCRL6	0.0050786
WDFY4	0.0051186
GMNN	0.0051518
RLBP1	0.0051785
TOP3B	0.0051842
SMIM7	0.0051878
GAS2L1	0.0051889
NOTCH2NL	0.0051895
TSC22D3	0.0052018
MTF1	0.0052087
TSSC4	0.0052169
MFSD12	0.0052398
DMRT3	0.0052793
GRM8	0.0053089
DDX3Y	0.0053214
RPL35	0.0053512
OR11H2	0.0053533
N4BP2L2	0.0053539
RNASE2	0.0053605
CLIC5	0.0053626
MEDAG	0.0053851
EDF1	0.0054079
CHRNE	0.0054173
ZNF281	0.0054217
LRTOMT	0.0054384
OCRL	0.0054516
S1PR4	0.0054726
RPL27A	0.0054936
CD300LD	0.0054965
IK	0.0055242
ATAD5	0.0055427
RGPD8	0.0055871
BZRAP1	0.0055925
RPL34	0.0056168
TTYH1	0.0056337
USP39	0.0056622
C10orf2	0.0057
STK11	0.0057106
OLFML2A	0.0057181
HIST1H2BJ	0.0057452
NAA38	0.0057552
TECR	0.0057574
DNAL1	0.0057702
SSC5D	0.0057703
GTPBP4	0.0057731
SPDYE2	0.0057921
DDX43	0.0057936
NUDT6	0.0058366
NR1D1	0.0058412
PAGE2B	0.0058614
SLC35E1	0.005911
CHMP1B	0.005929
TUBA1B	0.0059509
PRPF3	0.0059674
STRAP	0.0059719
FAM173A	0.0059888
LHX1	0.0060138
YIPF6	0.0060172
FAM13A	0.0060435
SGSM3	0.0060615
DONSON	0.0060952
HCN2	0.0061172
KRT10	0.0061555
BCAS3	0.0061669
SEC13	0.0061692
MYBBP1A	0.0061962
CTDNEP1	0.0062137
NBPF10	0.0062197
CSMD1	0.0062273
SART1	0.0062315
ACADVL	0.0062502
GADD45B	0.0062638
C2orf76	0.0062869
SLC17A7	0.0062964
ZNF300	0.0063165
TKT	0.0063237
CKAP5	0.0063238
RNF222	0.0063362
CPSF3L	0.0063426
SRSF9	0.0063754
CX3CR1	0.0064134
DTL	0.0064313
CRYAA	0.0064385
P2RX3	0.0064739
RBP4	0.0064741
INSRR	0.0064902
BPIFC	0.0064986
UNC45B	0.0065074
PGM3	0.0065154
JUND	0.0065257
C1QTNF9B	0.0065347
MSL1	0.006537
LOC200726	0.0065608
TCEAL6	0.0066043
NKX3-2	0.006656
ZNF85	0.0066806
GDF15	0.0067166
EGFL8	0.0067261
TMEM173	0.0067518
TUBA4A	0.0067608
RILP	0.0067989
RGPD6	0.0068171
MRPS2	0.0068282
MMADHC	0.0068324
GID4	0.0068379
HSPA2	0.0068403
COX17	0.0068854
ZNF287	0.0069131
CYP26A1	0.0069169
WBP4	0.0069447
RPL27	0.0069591
ORC1	0.0069953
MEF2BNB	0.006999
NPIPB5	0.0070197
ARIH2	0.0070292
GIPC2	0.0070361
GABRR2	0.00709
NIPBL	0.0071035
CHD2	0.0071179
KIAA1462	0.0071364
OTUD6A	0.0071654
GRK7	0.0072016
CDC7	0.0072173
TIPRL	0.0072219
ZMYND8	0.007272
ALDOB	0.0072741
CGB8	0.0073228
NDUFA13	0.0073737
PNPLA2	0.0074084
IL6	0.0074101
LGALS14	0.0074779
GPAA1	0.0075455
SPDEF	0.0075897
FAM81A	0.0075975
MAF1	0.0076358
SLC35A1	0.0076701
C17orf107	0.0077059
FKBP7	0.0077317
CLPX	0.0077442
TRIM49	0.0077469
CCDC157	0.0077641
COPG2	0.0077696
C18orf54	0.0077767
FOXP4	0.0078192
DGKA	0.0078256
RGPD3	0.0078272
TBC1D24	0.007833
GJB6	0.0078406
TUBGCP5	0.0078507
IMPDH2	0.0078681
USP44	0.0079137
FXYD3	0.0079258
NCKAP5L	0.0079287
CDKN2D	0.0079666
PGLYRP2	0.0079833
RIPK3	0.0079892
FAM221B	0.0080005
PMP22	0.0080065
GPR179	0.008061
RBM4	0.0080665
USPL1	0.0080675
SLC25A42	0.0080813
KCNJ9	0.0081104
POLR1A	0.0081379
ERCC6L	0.0081885
DYRK1B	0.0081924
NPIPB9	0.0082268
DHX38	0.0082315
CPA1	0.0082329
HERPUD2	0.0082468
FAM86C1	0.0082921
PSMA6	0.0083462
ABHD15	0.0083526
TCP1	0.0083631
CYLC2	0.0083906
VPRBP	0.0084372
TNNT1	0.0084391
FXYD5	0.0084978
POLR2G	0.0085215
C9orf92	0.0085304
TH	0.0085544
PRODH2	0.0086812
BRD8	0.0086816
SPATA12	0.0087012
MSN	0.0087103
DIO2	0.0087144
NR3C1	0.0087266
PAQR3	0.0087282
RPL7A	0.0087444
FAM35A	0.0087939
SNRPF	0.008837
TLK2	0.0088478
CSF1R	0.008874
TGFB3	0.0089538
MFAP1	0.0090066
TP53BP2	0.0090073
UPF1	0.0090136
CARNS1	0.0090833
FABP7	0.0091484
PHF8	0.009176
VSTM5	0.0091784
RPL37	0.0091825
BMPER	0.0091956
LSM2	0.0092001
RRAGB	0.0092749
MRPS24	0.0092775
SNF8	0.0092781
ELP5	0.0093525
CSGALNACT2	0.0093794
LAIR2	0.0093798
PET117	0.0093817
NRROS	0.0093935
IRF7	0.0094072
RABEPK	0.0094209
NOXO1	0.0094544
GPN1	0.0095027
ROMO1	0.0095443
PGRMC1	0.0095631
PCGF3	0.0095752
LENEP	0.0096086
C8orf76	0.0096087
STX4	0.0096116
DMRTC1B	0.0096237
SMU1	0.0097214
SNRNP200	0.0097259
FAM206A	0.0097447
LOC79999	0.0098051
HRNR	0.0098432
BCL6B	0.0098598
RGS13	0.009866
LPCAT2	0.0098991
INTS4	0.0099092
EIF3CL	0.0099133
C19orf54	0.0099261
MAPK1IP1L	0.0099529
TMEM56	0.009989
USP43	0.0099977
C1QBP	0.01
RCVRN	0.010019
COASY	0.010106
SRRM4	0.010108
ALDH9A1	0.010118
TMEM63B	0.010131
GUCY2F	0.010148
TES	0.010159
SPATA31A3	0.01018
ACTRT1	0.010187
YY1AP1	0.010229
MT1H	0.010271
NCBP2	0.010289
UBTF	0.010316
GOLGA8H	0.010322
C14orf169	0.010345
EAPP	0.010349
SMARCB1	0.010408
SNRPG	0.010412
ZNFX1	0.010416
MED4	0.010452
RDH8	0.010504
FAM72D	0.010525
FAHD2B	0.010528
EMC7	0.010543
SUPV3L1	0.010562
JAZF1	0.010588
TSSK4	0.01059
TBC1D28	0.010605
SLC39A12	0.010619
SIX5	0.010652
ACVR1B	0.010687
GAS1	0.010712
HNRNPA0	0.010736
SLC35B1	0.010772
HIST3H2BB	0.010794
RGPD5	0.010833
KPNA2	0.010861
CASP6	0.010996
ATP6V1D	0.010996
LRRIQ3	0.010997
AZIN1	0.011014
ROBO2	0.011027
ITIH6	0.011062
CTDSP2	0.011073
ZNF526	0.011088
CCL5	0.011102
RBM39	0.011112
CCM2L	0.011136
CTC1	0.01114
WDR33	0.011142
RPGRIP1L	0.011166
KRTAP4-8	0.01117
ADAP2	0.011189
ENPP4	0.011196
HYAL3	0.011224
HIST1H2BI	0.011256
TJP1	0.011296
COMTD1	0.011348
RAB39A	0.011377
ZXDB	0.011384
CCR3	0.011414
HMGN1	0.011478
GATAD2A	0.011483
ADCY3	0.011541
MRPL24	0.011568
DAND5	0.011612
COLGALT1	0.011666
DLX2	0.011677
PFAS	0.011711
ANKRD54	0.011739
BAG1	0.01175
MEOX1	0.0118
PPP1R27	0.011879
BANP	0.011893
NUFIP1	0.011893
POTEB3	0.011906
CALY	0.011908
PPDPF	0.011941
CCDC120	0.011946
MRGPRX1	0.011954
IFRD2	0.011981
CLEC17A	0.011994
PLA2G10	0.012
RGPD2	0.012008
PACSIN1	0.012014
SGIP1	0.012041
ACTL7B	0.012092
WTH3DI	0.012131
FBXL20	0.012145
POLDIP2	0.012216
ZNF701	0.012239
PSMA7	0.01224
FAM50A	0.012264
KIAA1211	0.01227
SEZ6	0.012283
FAM83E	0.012328
FTHL17	0.012343
ZNF770	0.012347
TOMM34	0.012354
MRPS30	0.012363
NPPC	0.012404
SAE1	0.012449
RPL9	0.012464
KLHL41	0.012471
KCNH3	0.012493
COPS3	0.012499
POLR2A	0.012505
B3GALT2	0.012554
C10orf128	0.012558
TMEM38A	0.012561
MTA3	0.012562
PER1	0.012568
GCNT3	0.012573
CLCN7	0.012574
CR1L	0.012585
VSIG2	0.012585
JMJD7	0.012626
CAD	0.012637
GLRA3	0.012645
SFTA2	0.012723
DOCK11	0.012727
C12orf75	0.012741
C7orf43	0.012747
CMSS1	0.012754
KCTD13	0.012766
MINPP1	0.012789
TRAPPC9	0.012794
ALG1L2	0.012826
ZNF358	0.012882
GRAPL	0.012897
USB1	0.012907
PYCARD	0.012925
RNF138	0.012926
PPRC1	0.01293
STARD3	0.012937
RPS27	0.012949
GPATCH8	0.01296
PRR3	0.012961
SUFU	0.012969
PURB	0.012983
GIMAP1	0.012992
ASB18	0.013017
ACTR10	0.013031
FBXO10	0.01305
MOV10L1	0.013066
C5AR2	0.013068
NTN5	0.013074
GATS	0.013088
SURF4	0.013104
RBM17	0.013124
CDRT15L2	0.01315
KTN1	0.013188
RPL36	0.013203
PSD2	0.013241
ENSA	0.013242
ORC6	0.013263
PCDHB16	0.013345
MERTK	0.013369
SLC23A1	0.013373
KRTAP1-5	0.013377
RHOQ	0.013399
CXCL17	0.013422
MBD3L4	0.013441
ACAP1	0.013445
ANXA2	0.013467
AKAP10	0.01349
ARID4A	0.013497
ZNF45	0.013502
C17orf105	0.013517
GINS3	0.01354
KRTAP4-5	0.013543
CACNG3	0.013545
AP1M1	0.013548
OR14J1	0.013557
USP51	0.013588
PIK3C2A	0.013601
LRRC40	0.013627
TAF6L	0.013706
KPNA6	0.013717
GUK1	0.013775
MRGPRX2	0.013791
DNAJB14	0.013794
DHFR	0.013799
PRKD2	0.013823
CBR3	0.013828
EIF5	0.013828
MYO16	0.013852
HMHB1	0.013921
KRT33A	0.013923
SNIP1	0.013972
AKAP13	0.013973
SPC24	0.013974
REM1	0.013989
HIST1H2BK	0.014124
DCUN1D2	0.014173
C16orf93	0.014175
HNRNPF	0.01419
CCT3	0.014213
COMMD5	0.014221
KCNIP2	0.014233
NAA60	0.014259
PIM1	0.014305
OR4M2	0.014343
TAF5	0.01435
EID2	0.014371
AAAS	0.014395
SLAIN1	0.014402
RNF152	0.014421
HCFC1R1	0.014425
DHX34	0.014437
TAF2	0.014437
FBXO43	0.014441
EXOSC9	0.0145
HOMER3	0.014522
ALOXE3	0.014555
LOC101927844	0.014557
BNIP2	0.014605
HDX	0.014617
CTNND2	0.014647
CGB	0.014691
BOLA2B	0.014696
IGFBP5	0.014756
TMEM86A	0.014795
ANAPC10	0.014816
HNRNPM	0.01485
HTRA3	0.014859
NPLOC4	0.014876
HSP90AB1	0.01491
LRRK1	0.014914
C16orf54	0.014936
C19orf57	0.014997
PLA2G7	0.015001
RNF187	0.015057
INSL5	0.015074
TSPAN6	0.015112
VCAN	0.015114
ATG4A	0.015117
MAGOHB	0.01512
KRIT1	0.015158
KRTAP2-4	0.015174
ANGPTL2	0.015179
MBD4	0.015189
ATP6V1H	0.015213
MED26	0.015238
OR3A3	0.015268
EIF4EBP3	0.015283
TACR1	0.015298
NFKBIE	0.015331
SPATA31C2	0.015336
TUBGCP4	0.015338
PSMA2	0.015346
DHRS11	0.015364
FAM73A	0.01538
GNPTAB	0.015409
NGFRAP1	0.015419
QTRTD1	0.015438
CXorf56	0.015455
RWDD2A	0.015516
SLC22A13	0.015533
NAA40	0.015544
GIMD1	0.015599
MAP4	0.015617
RLF	0.015656
RBMY1A1	0.01566
OR8G2	0.015686
CFAP44	0.015702
RPL22	0.015761
WDR89	0.015778
CEACAM6	0.01578
MED6	0.015804
TP53TG3B	0.015825
DDX27	0.01584
ARHGEF17	0.015888
TMC8	0.0159
PRDM14	0.016021
STX19	0.016024
BPIFB3	0.016041
ARMC7	0.016111
ANKRD55	0.016186
PITPNM2	0.016192
GEMIN7	0.016201
PEX19	0.016226
STAP1	0.016257
PDCD1LG2	0.016262
CWF19L1	0.016289
MARCKSL1	0.016308
ISM1	0.016324
C7orf26	0.016382
LAT2	0.016404
ZFP41	0.016439
POLR2E	0.016442
RAB11FIP4	0.016468
LOC283710	0.016473
GNG2	0.016476
AURKAIP1	0.016486
OR5H14	0.016521
EXOC8	0.016549
MORN3	0.016683
PTDSS2	0.016732
ERCC3	0.016754
FLII	0.016792
MOB3B	0.016803
ZNF169	0.016804
TMEM215	0.016862
PRG3	0.0169
CETN3	0.016924
NUF2	0.016979
CES4A	0.016992
NACC1	0.017011
ADRBK1	0.017044
GPR89B	0.017092
ARHGEF19	0.017104
NCOA3	0.017109
CBX4	0.017154
MZT2A	0.017164
WDR12	0.017199
HLA-DOB	0.017215
PTRF	0.017224
SNCA	0.017244
PEX1	0.017246
LGALS7	0.017267
NPIPB6	0.017307
PROCR	0.017313
MIA2	0.017326
OR2L3	0.01738
MBLAC1	0.0174
IGSF22	0.017413
KDM4A	0.017425
RPS24	0.01744
RANGRF	0.017445
ATP11C	0.017465
APOBEC1	0.01747
KIF11	0.01751
TNRC18	0.017517
ANKS6	0.017537
SPPL2A	0.017585
ZNF566	0.01765
ABI3BP	0.017651
TRNP1	0.017705
SPRR2F	0.017725
CFL1	0.01773
KRT26	0.017766
DNAAF5	0.017767
RABEP1	0.017771
BOD1L1	0.017831
RNF113A	0.017868
C6orf47	0.017893
GCGR	0.017926
GTF3C1	0.017933
IL22	0.017941
MEGF8	0.017951
DCAF10	0.018012
FCRL5	0.018035
NUDT10	0.018067
MC5R	0.018108
MTHFS	0.018134
ACADL	0.018155
RBL2	0.018177
HIST4H4	0.018186
CATSPER3	0.018238
CALU	0.018239
ITGAD	0.018246
T	0.018367
HIST1H4C	0.018382
COL4A1	0.018407
SSBP4	0.018416
NBPF11	0.018427
SRSF2	0.018454
HIF1A	0.01846
RAP2A	0.018463
RASA4B	0.018471
LYPLA2	0.01851
CHAF1A	0.018515
FAM25G	0.018538
PLBD2	0.018554
RPA2	0.018593
PPAN-P2RY11	0.018667
GAGE12I	0.018685
ZNF672	0.018698
RAB15	0.018717
ADIG	0.018724
RNPS1	0.018726
SORBS1	0.018727
WDR17	0.018756
TM7SF3	0.018779
UBR7	0.01883
XAGE3	0.018907
HIST2H2BE	0.018922
KCTD11	0.018943
FTH1P18	0.018967
CCDC71	0.018972
C6orf7	0.019005
FOLR3	0.019007
FANCD2OS	0.019039
ITGA2	0.019044
ANKRD24	0.019076
PAFAH1B1	0.0191
KDM4D	0.01911
GRIK1	0.019114
SMG6	0.019133
RFX1	0.019143
PACS1	0.019166
UBA1	0.019189
TTBK2	0.019207
PCNA	0.019225
PIGH	0.019238
ARHGAP27	0.019268
INSR	0.019324
HERC6	0.019328
POTEI	0.019359
PDE11A	0.019369
CD200R1	0.019388
SLCO4C1	0.019421
G3BP2	0.019456
APMAP	0.019473
TDO2	0.019512
FKBP2	0.019539
BRICD5	0.019564
KCNK15	0.019568
FMNL3	0.01959
PTH	0.019644
HIST2H2AC	0.019658
NDNL2	0.019665
ZNF616	0.019688
NHLRC3	0.019748
TRA2B	0.019853
SPATA24	0.019877
SMEK1	0.019885
NR2C2AP	0.019907
TAC4	0.019918
OR10H5	0.019928
OAZ2	0.019942
TMEM176B	0.019952
SERPINB6	0.019966
MIS18A	0.019973
KRTAP4-6	0.019986
PPIG	0.020057
FKBP9	0.020108
WRAP53	0.02014
PCDHA3	0.02017
SP100	0.020223
MTIF2	0.020233
PLEKHA1	0.020241
POP7	0.02025
NLE1	0.020257
ABT1	0.020262
UBAP2L	0.020288
ZNF574	0.020291
SMAD7	0.020311
CELF5	0.020369
TUBB2A	0.020448
CYP2S1	0.020468
DGKD	0.020493
PFN1	0.020528
FAM53C	0.020588
TRIM34	0.020634
RAB9B	0.020675
SLC7A7	0.020708
DPH2	0.020719
BCL2L2-PABPN1	0.020753
INS	0.020753
ANO8	0.020763
KLF10	0.020802
KRTAP16-1	0.020818
WNK3	0.020822
SFPQ	0.020828
CCDC102B	0.020854
GALNTL5	0.020855
PITPNM1	0.02086
CDC14B	0.020866
ZNF564	0.020899
TRABD2B	0.020922
C14orf178	0.020926
DNAJC18	0.020948
ZNF74	0.021008
MCM7	0.021014
MRPL18	0.021068
NME1-NME2	0.021079
PSMB7	0.021135
SRCIN1	0.021185
DDX54	0.021188
RIC8A	0.021215
PSG2	0.021222
NACC2	0.021241
PAPPA	0.021272
TRPV2	0.02129
ADGRL4	0.021305
ASS1	0.021349
PSMD5	0.021381
MSANTD1	0.021411
CBLC	0.021428
POLR1C	0.02144
GRAMD3	0.02144
GOLGA8M	0.021501
MKRN3	0.021507
MFAP5	0.021548
UBE2D2	0.021571
TSHZ3	0.021575
CTNNB1	0.021599
PRAMEF19	0.021608
ANO4	0.02162
CCDC96	0.021665
IGF2BP2	0.021675
ZNF296	0.02171
CYP2A13	0.02172
ECEL1	0.021728
SHF	0.021772
CHRNB3	0.0218
ETV1	0.021833
SUCLA2	0.021834
JDP2	0.021848
KIAA0408	0.021868
OR5C1	0.021889
KHSRP	0.021892
CD14	0.021909
C5orf52	0.021913
RSAD1	0.022011
RAG1	0.02207
CCDC137	0.022078
CPSF4	0.022094
PACS2	0.022099
TRDMT1	0.022104
ARRDC5	0.022143
ZNF366	0.02215
FAM208B	0.022166
HSPB9	0.02224
GCH1	0.022319
PPM1M	0.02237
NBPF15	0.02243
CPNE5	0.022465
SFXN3	0.022479
CCDC33	0.022523
SYT17	0.022575
ZP1	0.022581
DCUN1D5	0.02261
TBL3	0.022646
BARHL2	0.022669
KRT17	0.022686
PIWIL4	0.022751
ZNF557	0.02279
NANOG	0.022791
UBE2K	0.022831
EFNA4	0.022835
HPSE2	0.022878
LRRC10	0.02288
OR13A1	0.02289
RPS14	0.022917
DLL1	0.022926
GOPC	0.022937
MAL	0.022949
RRP9	0.022997
FAM111B	0.023029
TPR	0.023046
SMNDC1	0.02307
FXR2	0.023089
RASGRP1	0.023103
USP9X	0.023105
KLF2	0.023141
ZNF816-ZNF321P	0.023194
SLC35B2	0.023248
MYT1	0.023274
CYP24A1	0.023301
BAIAP2L2	0.023345
OGFRL1	0.02335
SPINT3	0.023361
SYT6	0.023375
KAT6B	0.023399
ZNF502	0.023411
LMBRD2	0.02342
HYAL1	0.023473
STAT5B	0.023489
C17orf50	0.023503
ARHGEF2	0.02351
MED18	0.023517
ANKRD62	0.023525
COLGALT2	0.023528
SREBF1	0.023549
PCDH11X	0.023555
ANAPC2	0.023568
CRH	0.023585
B4GALT2	0.023644
PLA2G4E	0.023665
GALM	0.023686
CCDC18	0.0237
PARP11	0.023704
PIGU	0.023739
ANKRD53	0.023753
LEMD2	0.023769
FCRLB	0.023811
PSMB8	0.023824
ASB11	0.023884
PLEKHM2	0.02391
MUM1	0.023944
NRIP2	0.02396
IDE	0.024
RPL11	0.024005
SERPINC1	0.024036
CNR1	0.024061
HIST1H2AG	0.024063
BOLA1	0.024101
PARN	0.024106
TOPBP1	0.024107
CAMLG	0.024123
CLCN5	0.024193
C6orf222	0.024215
KBTBD7	0.024243
TIMD4	0.024275
SPDYE6	0.024303
LY6G6D	0.024318
OCLM	0.024337
SDK1	0.024362
IMP3	0.024384
ZNF562	0.024388
CHERP	0.024399
UBE2G1	0.024399
ZNF20	0.024403
C15orf41	0.024445
CASP10	0.024461
DDT	0.024477
C18orf21	0.024482
EPGN	0.024538
UGDH	0.024545
GOLGA6L1	0.024605
POMP	0.02467
APLP1	0.024697
RPS26	0.024709
AQR	0.024724
RPL18	0.024733
CDC40	0.024769
PIGX	0.024776
PSMD14	0.024781
EPHX2	0.024808
DRG1	0.024814
CCDC126	0.024824
SCTR	0.024825
NLRP2	0.02483
INTS3	0.02484
AIG1	0.024859
EHHADH	0.024901
ZNF436	0.024907
PAGE4	0.024935
HIST1H3G	0.024979
TAF11	0.024979
RIN2	0.025012
GAMT	0.02502
CTGF	0.025044
CCDC6	0.025046
ALKBH8	0.02508
ELL3	0.025091
RUNX2	0.025141
PRPF40A	0.025232
RAET1G	0.025252
FNDC1	0.025271
THOC6	0.025281
SRRM3	0.025309
SMIM14	0.025364
KRTAP12-1	0.025379
PSMB5	0.025414
WDR93	0.025436
BTN3A3	0.025476
IFIT5	0.025483
PLEKHA5	0.025499
PIGB	0.025502
ANKMY1	0.02553
KIAA1033	0.025538
ACAT1	0.025551
OGFOD3	0.025558
UBXN2B	0.025617
RNF167	0.025653
HSF2BP	0.025673
SNRPB	0.025693
MRC2	0.025704
ZNF254	0.025738
MAP2	0.025747
SIKE1	0.025791
POM121C	0.025802
AATK	0.025803
ZNF416	0.02582
DKK4	0.025834
GCNT4	0.025837
TNFSF9	0.025894
DUS1L	0.025938
DMXL1	0.025962
KCNG2	0.025965
PAQR5	0.025974
HAGH	0.026027
BAMBI	0.026047
ARRDC2	0.026059
OR4N4	0.026156
FOS	0.026157
ACP1	0.026162
PLB1	0.026162
NEK10	0.026184
KLHL33	0.026207
CD101	0.026211
PPP2R5C	0.026216
SSB	0.026252
KIAA0319	0.026252
REN	0.026275
OR4S1	0.026299
FASLG	0.026341
C11orf86	0.026342
BBS1	0.026388
ARMCX6	0.026404
MMP28	0.026476
SHCBP1L	0.026517
ZNF90	0.026521
TBX1	0.026525
ZSCAN32	0.026541
NLGN4X	0.026547
ADPRM	0.026551
S100A3	0.026557
EYA2	0.026611
TCEB3C	0.026634
MUC20	0.026647
SLFN14	0.026678
SLCO6A1	0.02668
KRTAP9-3	0.026693
NEB	0.026702
LSM14B	0.026713
TFDP1	0.026738
CREB3L3	0.026753
SMC2	0.026783
PCDHA5	0.026798
RPL38	0.026813
CLEC18A	0.026814
ANKRD36	0.026835
SIRT2	0.026899
SCGB1A1	0.026932
EXOC1	0.02697
CPLX3	0.026974
THEM6	0.026978
ANO3	0.026992
PDE1A	0.027024
SLC25A5	0.027052
SLC22A15	0.027105
TMBIM1	0.027137
SRP54	0.027202
FEZF1	0.027272
ZCWPW2	0.027279
ZNF286B	0.02729
SLCO2A1	0.027309
HIST1H3J	0.02735
SLC7A2	0.027369
NR0B2	0.027374
DCST2	0.027401
ARL14EPL	0.027471
OR5M3	0.027566
WEE1	0.027616
SRR	0.027642
KLC2	0.027643
LY6G5B	0.027643
KDELR1	0.027666
PDSS2	0.027675
NEDD8	0.027728
KHDRBS1	0.02779
UMOD	0.027796
CCND1	0.027874
AAMP	0.027898
EXOSC2	0.027905
AIPL1	0.027912
ZNF804A	0.02792
MGC57346-CRHR1	0.027945
EIF4H	0.027951
CELF3	0.027969
NUP107	0.02797
TBC1D26	0.028066
TFAP4	0.028076
KCNE3	0.028078
CDH12	0.028119
CD47	0.028126
TIMP2	0.028136
COL23A1	0.02816
PFKFB4	0.028168
PRMT2	0.028181
KDM6B	0.028185
GFRA3	0.028271
PPAP2A	0.0283
CSNK1E	0.028305
CC2D1B	0.02835
DPYSL5	0.028364
MAGIX	0.028375
DACH2	0.028424
SPTLC3	0.028495
LTA4H	0.028532
SCGB1D2	0.028543
CNOT11	0.02855
HAUS5	0.028628
NF1	0.028658
ARPC1A	0.028674
SLC39A3	0.028726
C17orf78	0.028737
TNFRSF13C	0.028809
CITED1	0.028811
ADAMTS6	0.028834
CHEK1	0.028858
PGLS	0.028889
EMID1	0.028899
PRAP1	0.028901
OC90	0.028975
PES1	0.029001
MOCS1	0.029058
SAMD15	0.029078
GATA1	0.029107
MCEMP1	0.029139
RNF125	0.029187
CDC14A	0.029199
AKIP1	0.029204
ECD	0.029259
CCDC140	0.029302
CIAO1	0.029371
PAGE2	0.029393
PCDHGC3	0.029397
CHURC1-FNTB	0.029436
KLHL17	0.02946
PRRG1	0.029471
GOLGA5	0.0295
MILR1	0.029526
SPEF1	0.029556
HIST1H2AI	0.029589
CD180	0.029616
LASP1	0.029654
EVI5L	0.029676
LIN7C	0.029705
ODF3L1	0.029712
CT47A1	0.029747
SGCA	0.029809
RNF114	0.029821
RAE1	0.029832
TAPBP	0.029854
ACTA1	0.029884
KLK9	0.029914
LAGE3	0.029961
TMED1	0.029973
LRRC37A2	0.030001
CCDC160	0.030007
ACTL9	0.030051
ALKBH1	0.030052
SKA2	0.030063
CPNE7	0.030093
HIST2H3C	0.030106
MED27	0.030108
ZNF711	0.030137
HMGCR	0.03015
TARS	0.030159
PRIM2	0.030182
ELK4	0.030198
MAT2A	0.030248
JADE3	0.030264
CETN1	0.030281
TMEM222	0.030333
UCP3	0.030369
HCN1	0.03045
PRSS36	0.03045
TRRAP	0.030509
RARS2	0.030511
FBN2	0.030556
SHOX	0.030563
RAB40C	0.030581
KAT2A	0.030686
PYDC1	0.030698
DNPH1	0.030862
IPO11	0.030899
HAO1	0.030925
GLCCI1	0.030986
HKR1	0.030994
GDAP1L1	0.031029
EOGT	0.031039
TRIM24	0.031048
MAGEA4	0.031076
UBALD1	0.031218
TEKT3	0.03126
RIBC1	0.031279
KIAA0753	0.031325
SPCS1	0.031343
GMEB1	0.031348
DISC1	0.031384
RPL7	0.031451
SELP	0.031462
DHRS4	0.031486
URM1	0.031487
LGR6	0.031496
ULK2	0.031496
PEPD	0.031521
NUP133	0.03154
POMZP3	0.031581
CYP4F3	0.031582
TMEM158	0.03164
LPPR5	0.031648
NMU	0.031659
SCRT1	0.031676
TMCO4	0.0317
GPATCH11	0.031747
PLEKHF2	0.031898
HLA-B	0.031938
NPR2	0.031943
PRSS53	0.031945
SLC2A14	0.031957
ZNF678	0.031972
ZNF766	0.032021
TXNDC17	0.032149
AJUBA	0.032194
TJAP1	0.032257
FAM196B	0.032261
PDZK1IP1	0.032293
TFF2	0.032334
SECTM1	0.032413
HIST1H2BF	0.032435
STK17B	0.032486
RXFP4	0.032492
NUCB1	0.032532
DUOXA1	0.032571
PLCE1	0.032619
C3orf67	0.032625
FAM72C	0.032651
CYB5B	0.032691
TULP2	0.032766
IL1RL2	0.03278
HNRNPA1L2	0.032793
WFIKKN1	0.032793
ZSCAN4	0.03281
TBC1D10B	0.032849
COL12A1	0.032857
NCOR1	0.032907
POLR3F	0.032927
CFAP61	0.03294
PROCA1	0.033016
LIMS2	0.033057
RXRG	0.033061
DHDDS	0.033126
ASF1A	0.033186
CENPE	0.033215
NPIPA2	0.033229
MEX3A	0.033254
ARHGEF16	0.033284
MAP2K7	0.033295
PRTFDC1	0.033301
GTPBP1	0.033311
KCNN4	0.033348
SCN8A	0.033373
PCDHA2	0.033424
NLRP12	0.033441
SLC9A9	0.033459
DNAJA4	0.033483
PIN1	0.033548
SIGLEC8	0.033561
RRP12	0.033587
ACYP1	0.033597
OR5M9	0.033727
DEFB128	0.033731
PRAC2	0.033772
RNF128	0.033789
XYLT1	0.033797
PCDHB14	0.033801
ITPKA	0.033835
SNRPE	0.033839
EFNB3	0.033899
DNAJC5G	0.033911
FH	0.033924
SDR39U1	0.033925
TBK1	0.033935
GNL3	0.033936
TFIP11	0.033958
NBPF14	0.033973
OR4B1	0.034077
METTL2A	0.034096
SURF2	0.034108
ZNF479	0.034133
GEMIN8	0.034136
HCN3	0.034136
SOCS6	0.034178
AKTIP	0.034196
FBXL16	0.03421
HMGA1	0.034222
GALNT2	0.034267
POLR2H	0.034292
CHMP4A	0.034306
STARD5	0.03432
DR1	0.034356
KIAA1683	0.034374
ENTPD5	0.034375
RELA	0.034384
FUOM	0.034402
ZNF30	0.034487
SFXN2	0.034513
PSMA5	0.034535
KRTAP4-3	0.034562
PSMB2	0.034611
VCX2	0.034653
RAD23B	0.03467
GNA12	0.034704
OR5P3	0.034738
APBB3	0.034747
RBP5	0.034777
NUP62	0.034882
OR2C3	0.034908
C9orf43	0.034925
IL26	0.034929
CCDC3	0.034938
USP4	0.034976
RNF8	0.034981
SLC23A3	0.035025
PNLIP	0.035026
FBXL15	0.035026
DCAKD	0.035026
PKN1	0.03508
HSPBAP1	0.035092
PRICKLE4	0.03512
SPATA31A5	0.035134
DTNBP1	0.035175
CCDC74B	0.035196
ZNF548	0.035202
CATSPERG	0.035203
KIF17	0.035221
LMO3	0.035264
PNRC2	0.035313
TUBB8	0.035338
EXOSC10	0.035376
ERAL1	0.035382
RBMS2	0.035388
GALR2	0.035413
CALN1	0.035426
UBXN8	0.035427
NEURL1B	0.035439
CCDC36	0.035458
SHFM1	0.035471
ITPKB	0.035501
ALDH3A1	0.035501
VPS51	0.035517
USP48	0.03562
NAMPT	0.035651
DPM2	0.035652
WFDC6	0.035657
CPSF3	0.035665
ZSWIM1	0.035678
TUBA3E	0.03569
SMARCC2	0.035695
BRWD3	0.035712
CHMP5	0.03574
SQLE	0.035762
DNAH8	0.035768
C1orf123	0.035837
TBP	0.035916
ALG5	0.035918
GNGT1	0.035963
KATNBL1	0.036011
SERPINA3	0.03602
CCNF	0.036035
ATP5F1	0.036075
PROC	0.036081
C17orf59	0.036094
KCNK1	0.036133
RFC1	0.036141
KRT82	0.036177
NMT1	0.036179
ZNF263	0.036212
ZSWIM2	0.036273
ZWINT	0.036283
PRG2	0.036284
RYR3	0.036319
AGL	0.036346
DAAM1	0.036364
ATL1	0.03639
SPSB4	0.03641
SPDYE5	0.03645
CECR2	0.03654
APOC2	0.036542
SLC50A1	0.036566
FRMD6	0.036575
C21orf62	0.036602
SAPCD1	0.036604
PSMA1	0.036677
GPRC5B	0.036746
SLC35G4	0.036753
YIPF5	0.036864
USP17L12	0.036924
PDE7A	0.036967
C1orf234	0.036988
NLGN4Y	0.037021
LIAS	0.037042
ARHGAP21	0.037097
NAT8B	0.037101
HNRNPL	0.037141
CCZ1B	0.03717
RCE1	0.03722
PDCD6	0.037251
ENO3	0.037279
TRAM1L1	0.03729
GUCY1A2	0.037354
APOO	0.037389
CYTH2	0.037431
MRO	0.037457
MAB21L1	0.037478
NPAS2	0.037508
MKKS	0.037518
OGT	0.037568
MYF5	0.037575
HMGN2	0.037612
FARSB	0.037693
ABCF2	0.037753
NEK3	0.037754
GPR160	0.037774
CCNB2	0.037869
C17orf77	0.037894
OR51G1	0.037897
IFI27L2	0.037916
RCCD1	0.037924
LRRC14B	0.03793
APOE	0.037933
GBAS	0.037989
HIST1H2AM	0.038013
FAM178B	0.038048
PLIN3	0.038108
SKI	0.038166
DENND5B	0.038167
ZNF345	0.038219
SLC25A30	0.038256
GAL3ST1	0.038285
BPHL	0.038315
MED29	0.038325
SAMM50	0.038365
GKAP1	0.038387
PROSER1	0.038463
ZFR	0.038475
DGAT2	0.038496
UPP2	0.038516
RPTOR	0.038522
HIST1H2BL	0.038555
CEACAM21	0.038633
ACSBG2	0.038634
MRM1	0.03864
GMFB	0.038681
SGK2	0.0387
DGCR14	0.038711
CNNM2	0.038744
LOC388436	0.038759
NUFIP2	0.038818
GPX2	0.038828
EBNA1BP2	0.03884
EFNA2	0.038859
SUPT16H	0.038933
OR14A16	0.038948
PRR15L	0.038972
MED17	0.038995
TSPAN33	0.039067
SNRPD2	0.039081
ADM	0.039085
NCEH1	0.039114
SLC2A11	0.039116
HES7	0.03918
SMS	0.03922
BCLAF1	0.039268
GFRA1	0.039291
HIST2H2AA3	0.039348
MAP9	0.039378
GOLPH3L	0.039384
GAST	0.039393
CYSRT1	0.039409
MYOZ1	0.039468
LYRM7	0.039526
ZNF221	0.039528
TSEN15	0.039615
HSPA4L	0.039708
BCAN	0.039711
POGLUT1	0.03973
NEIL3	0.039749
CLYBL	0.039813
IFNA2	0.039821
ZNF830	0.039825
C2orf81	0.039859
MCTP2	0.039868
KRT27	0.039895
OTUD5	0.039917
HEATR5A	0.039944
DDX3X	0.039953
C11orf42	0.04
ACSM5	0.040043
HBA1	0.040063
PDE6C	0.040076
TUBB1	0.040095
PCDHGB5	0.040105
VAX2	0.040178
RFX4	0.040222
B3GALNT2	0.040237
CENPH	0.040266
GPSM2	0.040273
SKA3	0.040355
FCN1	0.040467
LBR	0.040505
INS-IGF2	0.040579
CRTC1	0.040591
HECTD4	0.040617
HIST2H2BF	0.04065
C3orf14	0.040709
OTUD7B	0.040753
GALNT11	0.040759
GPC3	0.040769
TBC1D20	0.040804
BTLA	0.040816
VCX	0.040953
ATP5S	0.041005
FAM78A	0.041022
HIF1AN	0.041037
ODF4	0.041053
CEBPE	0.041064
SAFB	0.041127
UQCRC2	0.041143
HOXB2	0.041203
STK19	0.041218
TMX3	0.0413
MROH2B	0.041349
TNP2	0.041359
CCDC24	0.041367
CUL5	0.041394
CCDC177	0.041408
RBM22	0.041418
TMEM120A	0.041422
PTGS2	0.04143
SLFN5	0.041435
TCEA1	0.041441
MXD3	0.041445
MC4R	0.041536
REEP3	0.041553
HIVEP3	0.041567
TDRP	0.041571
APH1A	0.041583
UFM1	0.041593
DPYSL2	0.041602
GBE1	0.041703
PTGDS	0.041705
RAD51AP1	0.04173
COG8	0.041749
ISCA2	0.041797
C1orf106	0.04184
FBXO5	0.041858
SLC45A2	0.041886
LLGL1	0.04189
ACOT12	0.041909
URAD	0.041919
RBM42	0.041946
VAT1	0.041985
SOX10	0.042
CCDC65	0.042008
VMAC	0.042054
DMRT1	0.042054
FMO1	0.042104
USP5	0.042161
EMD	0.042184
ECSIT	0.042185
IGSF11	0.042193
C8orf22	0.042194
CD3E	0.042244
TMPRSS12	0.042282
BTBD10	0.042283
RHBDD1	0.042299
OR6S1	0.04231
ARHGEF40	0.042365
ENGASE	0.042384
SERF1A	0.042392
CST11	0.042405
ENDOV	0.042407
PTGER4	0.042415
LOC101929983	0.042548
RNF123	0.042568
SPRED1	0.042595
FZD1	0.042657
DZIP3	0.042716
GOSR1	0.042813
AIMP1	0.042829
ZNF347	0.042834
FNDC5	0.042883
CUL3	0.042893
LCN8	0.042913
TOPAZ1	0.042932
C1orf185	0.042952
CNTNAP1	0.042978
KIAA1551	0.042989
SPINK5	0.042992
ANKRD17	0.043083
CACNA1E	0.043148
FAM71F1	0.043156
BECN1	0.043194
PIP4K2B	0.043221
DNA2	0.043259
ZNF48	0.043262
TEX33	0.043276
RILPL2	0.04328
SHC2	0.043413
CD177	0.04346
KCNG1	0.043483
ADAM9	0.043547
TBC1D10A	0.0436
IFITM5	0.043645
GJB1	0.043665
KIAA1143	0.043675
LIPA	0.043702
SLC1A5	0.043718
BAG4	0.043774
GPRC5A	0.043811
ADAMTS2	0.043827
KRTAP4-7	0.043838
CCZ1	0.04389
ERCC2	0.043895
RLN1	0.043913
MCM6	0.043954
OIP5	0.044013
IL17RA	0.044034
LSM8	0.044044
SH3BGRL3	0.044057
SLX1B	0.044119
WTAP	0.044168
OR8U1	0.04417
CLEC12B	0.04419
CXorf49	0.044213
IL17RC	0.04423
ASB6	0.044251
C9orf114	0.044261
ADPRH	0.044275
RSPH4A	0.044352
DDX4	0.044366
CD40LG	0.044368
EXOC7	0.044393
ARAP1	0.044394
KTI12	0.044417
TAF12	0.044444
LIMS1	0.044449
PLD4	0.044452
TAS2R50	0.044481
EMC6	0.044541
SCAMP4	0.044589
MYSM1	0.044657
LCE2D	0.044707
SSX2	0.044718
VAV3	0.044719
HNRNPH3	0.044749
PDGFRB	0.044779
POTEH	0.044799
PRSS33	0.044806
ARMC4	0.04487
NPAS4	0.0449
RNASEK	0.044955
GNAI2	0.044965
INPP1	0.044988
OR56A1	0.044997
PDCD2	0.045013
VSTM2B	0.045073
NAA30	0.04514
C1QL4	0.045196
NKX1-2	0.04521
SPRR2B	0.045246
C2orf61	0.045298
ZER1	0.045375
PSD	0.045428
HDC	0.045431
PFKP	0.045444
TMEM187	0.045472
AGRN	0.045485
PLA1A	0.045494
DMRTA2	0.04552
SS18L2	0.045528
HAUS7	0.045598
HSPA1A	0.045603
RPAIN	0.045648
RASSF9	0.045661
BST1	0.045752
SMN1	0.045779
FGG	0.045786
PROSC	0.045838
USP12	0.045874
LOC730183	0.04591
TNNC1	0.045919
RARRES3	0.045962
U2SURP	0.04599
C16orf78	0.046039
PITPNB	0.04604
SYNE4	0.046072
HIPK3	0.046112
RTL1	0.046132
BOLA2	0.04614
FIGNL2	0.046163
BCHE	0.046184
RETN	0.046201
PRAMEF1	0.046285
CYP2F1	0.046309
ZNF763	0.046317
DBH	0.046388
CMC2	0.046396
C22orf15	0.046468
FIP1L1	0.046539
IKBKG	0.046639
NUDT2	0.046651
ZNF775	0.046656
KIF3C	0.046665
OR12D2	0.046697
KRTAP19-1	0.04672
CARF	0.046735
NPIPA5	0.046794
OR7G2	0.046801
[truncated: 17,081 more rows]

## Sheet: Figure 2
2a								2b										2c							2d
ORF59 probe								PAN RNA										LOG2 Fold Changes (siPNUTS 1 / siControl)							Log2 of gene counts from 3 biological replicates					Graph maps median of the 3 replicates
	Rep 1		Rep 2		Rep 3				siControl	siControl	siControl		siPNUTS 1	siPNUTS 1	siPNUTS 1			Gene	t0	t8	t24	t48				t0 siControl			t8 siControl			t24 siControl			t48 siControl			t0 siPNUTS 1			t8 siPNUTS 1			t24 siPNUTS 1			t48 siPNUTS 1
								t8	0.242012	0.390035	0.261869		1.02324	2.01326	1.01361			ORFK1	5.50256	4.88943	2.90431	4.90204			T1.4	4.39232	4.45943	4.08746	11.1059	10.5098	10.7871	14.8324	14.4767	14.3478	16.3822	15.242	15.7455	6.96578	6.84549	7.37504	14.9304	15.2156	15.2442	19.0568	18.787	18.8242	19.8901	19.1247	19.6961
Sample order:								t24	5.25538	6.25673	5.54229		19.8548	25.3338	17.2659			vIL6/K2	3.94663	2.51468	-1.0066	0.56438			T1.4_isoform1	4	3.58496	3.45943	10.4553	9.75154	10.137	13.8379	13.2254	13.3049	15.4046	14.0295	14.5302	5.83289	5.85798	6.26679	13.5382	13.7089	13.8523	17.6313	17.3601	17.3917	18.4045	17.5814	18.319
siControl								t48	4.88129	4.22454	5.44194		37.6546	52.2813	51.5304			ORFK12	2.65061	3.10331	3.11936	3.71096			K1	4.08746	2.80735	4.9542	6.70044	6.06609	6	10.5236	10.9462	10.668	10.2009	10.5746	10.9218	9.92481	8.5157	10.1548	9.97011	10.9484	10.668	12.9607	12.4658	12.6117	13.6369	13.2625	13.4649
siPNUTS 1																		ORF71	0.18688	2.94749	1.31452	2.2723			ORF4	5	3.70044	4.64386	7.14975	7.07682	6.93074	11.3707	11.9947	11.7313	12.2874	12.6985	13.2038	10.2644	9.15482	10.5236	10.754	11.6312	11.3504	15.5863	15.1069	15.2674	16.2942	16.2704	16.528
siPNUTS 2																		ORF72	0.03607	2.84464	1.30288	2.21533			K3	1.58496	1	0	10.1774	9.52552	9.44087	14.8499	14.6743	14.5968	14.465	14.4019	14.7485	4.24793	3.58496	3.58496	14.5207	14.6885	14.6999	16.2749	16.2034	16.0153	16.1012	15.5518	16.0955
siCDK12 1																		LANA/ORF73	0.18744	3.44285	3.24367	4.48473			ORF70	0	0	0	10.2119	9.59246	9.48985	14.5564	14.494	14.3127	13.9654	13.9943	14.3095	2	1.58496	2.32193	14.1227	14.2261	14.2248	15.8488	15.7613	15.5697	15.4274	14.8498	15.4141
siCDK12 2																		ORF50	1.17878	1.0031	2.2992	3.68856			K4	0	2	1	9.10591	8.59991	8.35755	15.3384	14.5767	14.8952	15.8538	15.2948	15.6979	2	2.58496	0	10.9593	11.2046	11.0634	15.2135	15.0264	14.8537	16.3452	15.7046	16.1678
																		ORF11	4.78395	4.59409	1.85428	3.45413			K4.1	0	0	0	7.92481	7.21917	7.23841	12.3357	11.5488	11.9469	13.2114	12.589	13.1223	1	0	0	10.4635	10.7431	10.6856	14.0985	14.0037	13.7482	15.6801	15.0511	15.451
first 3 lanes																		ORF70	2.62742	5.0495	2.25534	3.18213			K4.2	0	0	0	8.14975	7.59991	7.62936	11.5493	11.1163	11.3493	12.4818	12.0317	12.666	2.32193	2.80735	3	10.5284	10.8948	10.7805	14.0035	13.9306	13.7463	15.5971	15.0785	15.266
of Rep 2																		ORFK4	0.90589	3.00379	1.05803	2.49102			K5	2	3.58496	1.58496	10.7004	10.3421	10.4263	14.4497	13.8397	13.9324	15.2405	14.9317	15.0353	4.9542	5.52356	5.16993	13.5084	13.4558	13.3755	18.7037	18.3727	18.2977	19.5029	18.9478	19.5131
used in figure																		ORFK4.1	1.03589	3.78065	2.97286	4.44884			K6	0	0	0	7.24793	6.37504	6.64386	12.2755	11.9348	12.0553	13.3117	13.1782	13.345	2.32193	1	2.58496	11.3636	11.2538	11.0161	17.3641	17.0289	17.0211	18.1018	17.575	18.1766
																		K4.2	5.20141	3.55426	3.53563	4.95024			K7	4.32193	4.32193	4	15.5742	14.9451	15.0051	20.4574	19.961	20.2492	20.7966	20.5736	21.1222	4.45943	5.08746	5.20945	16.4346	16.4729	16.5667	20.7097	20.5035	20.5983	21.6283	21.1861	21.6456
																		T1.4	2.35736	4.19377	4.97543	5.40438			ORF16	1	0	0	9.25739	8.99435	8.94544	12.0369	11.6211	11.6922	12.7787	12.7522	13.0149	1	2	0	11.1787	11.7351	11.4645	14.2371	14.0105	14.0269	15.2463	14.6602	15.2692
																		ORFK5	2.61177	3.59229	5.34882	6.29577			ORF17	0	1.58496	1.58496	9.04985	8.65105	8.52356	14.8986	14.3476	14.5504	15.7925	15.1723	15.6042	3.80735	3.80735	3.45943	12.3531	12.7734	12.4848	16.9865	16.7644	16.7009	18.4568	17.6758	18.298
																		ORFK6	2.15492	5.09575	6.01787	6.72228			ORF6	2.80735	2	2.32193	10.8872	9.92778	9.91588	17.46	17.0965	17.1091	16.7922	16.5706	17.0426	8.51175	8.17991	8.39232	14.3786	14.2819	14.3549	17.8319	17.7361	17.4802	17.7272	17.269	17.7847
GAPDH probe																		ORF16	1.26587	3.00291	3.28536	4.25652			ORF17.5	0	0	1	8.72792	8.3443	8.13443	14.7873	14.2305	14.4411	15.5543	14.882	15.3597	2.80735	2.58496	2.32193	11.4294	11.8029	11.4963	16.5364	16.3342	16.2729	18.1162	17.3274	17.9513
																		ORF45	3.88368	4.47929	4.74594	5.2371			ORF18	1	2.58496	0	5.97728	5.93074	5.97728	11.1573	10.7952	10.9174	12.8688	12.5421	12.7534	3.32193	3.70044	3.32193	11.2697	11.8731	11.4878	14.9304	14.6499	14.5649	15.8591	15.1335	15.7452
																		ORF48	4.46215	5.4576	5.61506	5.54371			ORF19	2	1	0	6.16993	6.16993	6.22882	11.6115	11.4105	11.3134	13.5858	13.276	13.5337	4.32193	4	3.70044	12.0234	12.568	12.2889	15.7994	15.5358	15.516	16.7641	16.0971	16.7393
																		ORF49	4.61865	5.56246	5.18326	5.54678			ORF20	0	0	0	5.04439	4.70044	4.39232	10.5765	10.3185	10.3219	12.5036	12.2851	12.5066	2.32193	3.32193	2	11.0762	11.6443	11.3061	14.8442	14.5153	14.515	15.7066	15.0065	15.6583
																		K7	0.78088	1.94355	1.35621	2.69248			ORF21	2	1	0	6.26679	6.26679	6.04439	12.0303	11.851	11.7292	14.0347	13.8083	14.0797	4.24793	4.39232	3.32193	12.3387	12.8539	12.5587	16.1628	15.88	15.8496	16.841	16.2271	16.8577
																		ORF57	3.18903	2.12532	1.38189	2.49807			ORF22	2.58496	3	0	6.89482	6.80736	6.53916	12.6678	12.4581	12.3219	14.4537	14.218	14.5545	5.2854	5.20945	4.80736	12.7721	13.2889	12.9771	16.6573	16.4226	16.3473	17.3452	16.7598	17.2899
																		ORFK8	4.51957	5.2344	3.06005	4.00923			ORF23	0	2	0	5.04439	4.90689	4.52356	10.8041	10.5803	10.4336	12.2671	12.1036	12.4017	4.39232	4.75489	4.52356	10.8948	11.4798	11.1007	15.1124	14.879	14.7488	16.0728	15.4784	16.0015
																		ORF7	5.8941	5.42544	2.5052	3.96943			ORF24	1.58496	2.32193	0	5.16993	5.45943	5.08746	11.3886	11.2294	11.0715	13.0047	12.7615	13.0206	5.88264	6	5.52356	11.7965	12.4273	12.0116	15.9778	15.7641	15.6621	16.9974	16.3917	16.8764
																		ORF20	4.16369	7.24031	5.19034	5.07522			ORF25	3.80735	3.58496	1.58496	7.15987	6.70044	6.04439	13.4314	13.0899	12.9526	15.0162	14.547	14.9679	6.14975	6.39232	5.90689	12.8805	13.3825	13.0651	17.3203	17.1354	17.0172	18.5402	17.8438	18.406
																		ORF4	5.60288	4.79994	4.53911	5.64688			ORF26	0	3	0	5.55459	4.58496	4.39232	11.865	11.5182	11.3247	13.4895	13.0009	13.4261	4.16993	4.52356	4.16993	10.9506	11.4284	11.0519	15.7469	15.5124	15.3698	16.9116	16.1812	16.6501
																		ORFK3	2.87966	5.54009	2.44368	3.42052			ORF7	0	1	2.32193	8.67596	7.93664	7.86419	15.1093	14.7749	14.7808	14.6237	14.3778	14.8237	7.08746	7.25739	7.40939	12.9714	12.9399	12.9596	16.5943	16.4396	16.2058	16.7495	16.2151	16.6518
																		ORF17.5	2.20785	3.79107	2.86734	4.56716			ORF27	2	0	1.58496	5.42626	5.12928	4.39232	12.007	11.643	11.5023	13.706	13.2043	13.618	4.80736	4.52356	4.08746	10.983	11.432	11.0921	15.9582	15.7763	15.5622	17.1383	16.3718	16.7619
																		ORF18	2.08449	6.19655	4.72895	4.90421			ORF28	0	2.32193	0	2.58496	2.58496	3.16993	9.27612	8.97154	8.98014	10.9129	10.5661	11.0451	3.58496	3.45943	3.16993	8.22882	8.7039	8.16491	13.916	13.7014	13.5657	14.538	13.8504	14.4754
																		ORF46	4.89892	4.98406	4.74573	4.91047			ORF29	2.32193	3.32193	1	6.24793	5.9542	6	11.9979	11.9106	11.7275	13.5209	13.2134	13.6506	5.42626	5.85798	5.83289	10.9484	11.4289	11.0888	16.3765	16.1683	15.994	16.94	16.2948	16.7482
																		ORF47	4.41121	5.51561	4.661	4.73916			ORF30	0	0	0	3.58496	2	2.80735	9.67772	9.69174	9.44501	11.1421	10.8486	11.3498	2.32193	3.70044	1.58496	8.53916	8.80413	8.66178	14.0435	13.8826	13.7384	14.4939	13.988	14.5038
																		ORF58	2.29802	4.16625	1.64017	2.67361			ORF31	2.80735	1.58496	0	5.20945	4.32193	5.32193	10.8073	10.7194	10.4808	12.3058	12.0196	12.3947	3.90689	4.16993	3.16993	9.53138	9.97442	9.60918	15.1419	14.9364	14.7401	15.6148	14.9837	15.4906
																		ORF59	1.9911	4.1173	1.66605	2.65754			ORF32	1	3.16993	1.58496	6.82018	6.49185	6.18982	11.8591	11.6078	11.526	13.3292	12.9694	13.3482	5	4.75489	4.52356	10.7398	11.0822	10.7431	15.9225	15.7193	15.5356	16.4291	15.7361	16.2758
																		ORF63	2.76657	4.54566	3.7831	4.64745			ORF33	1.58496	3	1	7.25739	6.83289	6.72792	11.8963	11.7155	11.6262	13.5797	13.187	13.6409	4.39232	4.58496	3.80735	10.8281	11.2052	10.8281	15.9322	15.742	15.5477	16.5588	15.9279	16.3896
Graph data:		siControl	1	1	1													ORF64	2.2113	5.14056	4.21129	4.92209			ORF34	1	2.80735	1	4.39232	4.75489	4.64386	11.7703	11.6384	11.4455	13.0203	12.7007	13.1214	4.58496	4.58496	3.90689	9.53528	9.92926	9.65464	15.1327	14.9806	14.8365	15.7673	15.1617	15.6831
		siPNUTS #1	2.15659	2.68427	3.24145													ORF2	4.41664	3.99162	1.5615	3.36403			ORF35	0	0	1	3.90689	4.32193	3	11.1376	11.0782	10.8009	12.6974	12.4113	12.7973	3.80735	3.16993	3.32193	8.79116	9.20701	8.76487	14.3839	14.2802	14.1547	14.9877	14.4265	15.06
		siPNUTS #2	3.32421	2.96133	4.33886													ORF34	2.55022	5.71837	4.34542	4.63172			ORF36	1	1.58496	0	5.55459	5.78136	4.64386	12.4525	12.2808	12.0755	13.9735	13.6577	13.9793	5.08746	5.24793	4.80736	10.2527	10.6448	10.1124	15.6509	15.4793	15.2802	16.268	15.631	16.1052
																		ORF35	3.07996	5.71639	4.24967	4.23768			ORF8	0	0	2.32193	8.20457	7.67948	7.42626	14.2388	13.857	13.8676	14.6194	14.1569	14.7009	7.30378	7.71425	7.34873	13.1625	13.0865	13.0432	17.1401	16.9885	16.8068	17.8577	17.2111	17.7385
																		ORF36	4.10266	5.57613	4.17957	4.17329			ORF37	1.58496	3.16993	1.58496	7.17991	6.55459	6.18982	13.4594	13.3064	13.0745	14.6923	14.4131	14.8393	5.35755	5.35755	5.24793	11.5299	11.9267	11.544	16.315	16.1682	15.9989	16.9742	16.4325	16.8269
																		ORF37	3.03597	5.62537	3.86107	4.13501			ORF38	0	0	0	4.75489	4.58496	4.39232	11.8982	11.6211	11.5241	12.9337	12.5983	13.1762	3.45943	1.58496	2.80735	9.50184	9.91139	9.66356	14.5901	14.4083	14.3584	15.3796	14.9788	15.4671
																		ORF38	4.30077	5.73701	3.75193	4.41105			ORF39	0	0	1.58496	6.37504	6.14975	5.80736	12.0317	11.6983	11.4414	13.1228	12.5384	13.0124	5.58496	5.9542	5	9.53333	9.98157	9.58308	14.9141	14.7705	14.5515	16.0885	15.2727	15.6707
																		ORF39	4.87087	4.20444	4.00082	4.82217			ORF40	2	3.16993	2	6.30378	5.80736	5.55459	10.6804	10.2866	10.1497	11.4848	11.2668	11.6129	5.85798	6.08746	6.02237	9.2738	9.82177	9.37069	13.6148	13.3581	13.2223	14.6776	14.1089	14.6052
																		ORF60	1.52481	5.21546	2.07455	2.66091			ORF41	1	2	1.58496	5.32193	4.64386	4.45943	9.97154	9.66888	9.57365	10.6978	10.4147	10.9366	5	4.9542	5.08746	8.54689	9.12153	8.8857	12.7893	12.5675	12.5551	13.6892	13.2252	13.7077
																		ORF61	2.7778	5.099	2.66253	3.15657			ORF42	1	2	2.32193	4.80736	5.04439	4.75489	9.81057	9.64205	9.44087	11.3641	10.952	11.4257	5.72792	6.14975	5.72792	8.97728	9.49586	9.03067	14.2356	13.9937	13.8867	15.155	14.4886	14.9474
																		ORF6U	5.99848	4.71794	1.44538	2.83374			ORF43	2.32193	3.80735	2.80735	5.42626	5.20945	5.12928	10.1861	9.94252	9.8009	11.8997	11.6059	11.9887	6.96578	7.26679	7.01123	9.67596	10.2691	9.71768	15.1166	14.8857	14.8004	16.0177	15.3976	15.9018
																		ORF19	2.84916	6.71311	5.14717	5.11661			ORF44	3.32193	4.24793	3.16993	6.02237	5.85798	5.80736	10.4336	10.218	10.0307	12.0928	11.9723	12.2729	7.16993	7.44294	7.08746	10.1662	10.8162	10.3298	15.1364	14.9055	14.822	16.1155	15.4837	15.9749
																		K15	3.78364	6.83388	4.62353	5.74712			ORF45	3.32193	3.45943	3	9.44294	9.26679	9.10066	13.4144	13.0035	13.0388	14.9864	14.6143	15.0381	6.87036	7.29462	7.10852	13.0583	13.2587	13.075	17.0568	16.9293	16.7629	18.2645	17.6888	18.266
																		K5/6-AS	1.24121	2.03931	1.55765	2.97191			ORF46	1	1.58496	1.58496	7.45943	7.34873	7.09803	11.8707	11.5737	11.5684	13.2466	12.9842	13.3834	6.20945	6.40939	6.16993	11.6582	11.8186	11.4939	15.6216	15.4557	15.2339	16.3531	15.7422	16.1318
																		ORF17	2.51362	4.41114	3.18979	4.65749			ORF9	1	1.58496	0	8.62205	8	7.71425	14.6874	14.2765	14.2874	15.0151	14.4546	14.966	7.40088	8.15987	7.6865	13.3537	13.2666	13.2803	17.392	17.229	17.0291	18.0903	17.3997	17.9583
																		ORFK8.1	4.82433	5.04832	4.95967	5.61246			ORF47	2	2	1	6.61471	6.24793	5.52356	10.973	10.865	10.8234	12.2222	11.9046	12.4729	5.78136	6.33985	6.08746	10.9766	11.2348	10.9506	14.7154	14.5494	14.4466	15.0976	14.5906	15.0248
																		ORF8	6.52232	5.96393	3.97111	5.14693			ORF48	1	2	3.32193	6.12928	6.10852	5.75489	10.5915	10.4094	10.3454	12.1737	11.9823	12.3669	6.6865	7.05528	6.72792	10.6591	11.0901	10.7707	15.3197	14.9992	14.9599	15.9147	15.3294	15.7876
																		ORF9	6.85375	5.81992	3.77895	5.04023			ORF50	8.36632	7.67242	8.2854	14.5447	14.1736	14.0378	15.3969	14.7412	14.7307	15.4344	14.5703	14.971	9.33762	9.25974	9.24079	14.5658	14.7252	14.6042	16.5404	16.2159	16.1229	16.9679	16.2553	16.7765
																		ORF10	5.87331	4.83084	2.41143	3.83068			ORF49	2	3	1	5.39232	5.75489	5.55459	10.6357	10.4818	10.4574	11.7867	11.5684	12.0165	6.52356	7.01123	6.78136	10.4115	10.6537	10.5216	14.9271	14.6728	14.6056	15.528	15.0003	15.3715
																		ORF21	3.1031	7.00551	5.0676	4.71685			K8	2	2.80735	1.58496	8.11374	7.59246	7.24793	13.1548	12.8172	12.9398	13.5983	13.2161	13.6951	6.52356	7.05528	6.40939	12.1608	12.2143	12.4239	15.2172	15.0206	14.9274	15.7407	15.1164	15.5666
																		ORF22	2.8338	6.8793	4.96949	4.76713			K8.1	2.32193	2.58496	1.58496	7.37504	7.07682	6.78136	12.4564	12.2694	12.3129	14.7502	14.6328	15.1227	6.59991	7.29462	6.96578	11.3647	11.4818	11.6653	16.4366	16.2129	16.3286	18.4944	18.1295	18.6
																		ORF23	4.1924	6.94931	5.28328	5.63778			ORF52	0	1.58496	1	4.39232	5.42626	4.90689	10.8834	10.7515	10.7756	13.112	12.9889	13.4481	6.58496	7.11894	6.65821	8.66534	9.224	9.14975	15.5903	15.4627	15.4157	16.575	16.2499	16.7206
																		ORF24	4.27377	7.44967	5.54839	5.86957			ORF53	0	1	0	3.16993	4.32193	3.45943	8.35755	8.22882	8.20945	10.6312	10.5556	10.8361	5.67242	6.33985	6.10852	7.85175	8.3443	7.91886	13.8581	13.5951	13.4915	14.7974	14.2397	14.6708
																		ORF25	2.94434	7.05712	4.97874	5.46013			ORF54	2.58496	2.32193	2.32193	5.55459	5.93074	5.32193	11.2556	10.8234	10.8734	12.617	12.0721	12.5774	7.32193	8.0607	7.59246	9.35755	10.0334	9.7211	14.9896	14.6382	14.6469	15.3595	15.0066	15.3291
																		ORF26	2.75047	6.86054	4.94831	5.31354			ORF55	2.58496	3.16993	2.58496	6.06609	6.12928	5.58496	10.4242	10.0914	10.137	12.1589	11.8486	12.3357	6.6865	7.56224	6.89482	9.89178	10.275	10.0417	15.264	15.0412	14.9281	15.5382	15.0557	15.5398
																		ORF27	3.12761	6.76786	5.02647	5.286			ORF10	1.58496	0	1	9.43045	8.64746	8.67948	15.1271	14.5288	14.6884	15.2186	14.403	14.9589	6.40939	7.25739	6.58496	13.148	13.1419	13.0725	16.3981	16.2464	16.0096	16.9735	16.2479	16.7879
																		ORF28	2.71142	6.19433	5.62832	5.49039			ORF56	3.70044	3.90689	4.64386	8.26679	8.07682	7.90087	12.0341	11.7731	11.8126	13.4093	13.2186	13.7215	8.88264	9.56415	9.15735	11.7108	12.145	11.9506	16.7735	16.5201	16.4888	16.7547	16.4778	16.9303
																		ORF30	4.31089	6.37462	5.25955	5.25523			ORF57	5.39232	5.61471	5.2854	14.2989	13.7852	13.414	16.8921	16.3833	16.3039	16.2924	15.8947	16.2568	8.40939	9.04166	8.18983	15.2705	15.3709	15.3765	17.0621	16.9422	16.7796	16.6763	16.2766	16.8421
																		ORF31	1.98187	5.31844	5.24573	5.16547			K9	0	2	1	6	5.72792	5.9542	11.952	11.9429	11.7545	13.7638	13.7087	14.2072	3.32193	3.32193	3.45943	11.7035	12.1611	12.0327	16.345	16.087	16.0758	16.6251	16.245	16.7735
																		ORF32	2.57952	4.97256	5.03913	4.97422			K10	2.32193	2.58496	2.80735	7.70044	7.75489	7.31288	12.7547	12.4522	12.325	14.519	14.2013	14.5794	3.70044	4	3.16993	12.6143	13.1049	12.9692	16.646	16.3618	16.3224	17.6377	17.0882	17.6379
																		ORF33	2.21764	4.63574	4.97236	4.86148			K10.5	1	1	0	6.61471	6.76818	6.42626	11.693	11.6847	11.4466	13.3306	13.2225	13.6769	3.32193	3.16993	3.16993	12.5904	13.2342	13.05	15.9984	15.6841	15.7147	16.9802	16.5997	17.0599
																		ORF40	3.53416	4.2093	3.999	5.05202			K11	2	2	0	8.08215	7.79442	7.85798	12.204	12.1344	11.9166	13.7587	13.6858	14.0121	3	3.45943	1.58496	12.9627	13.5557	13.389	16.1796	15.8391	15.8826	17.252	16.7984	17.3269
																		ORF41	3.47122	4.63304	3.87758	4.8963			ORF58	0	0	1	12.647	11.7305	11.741	18.3737	17.9626	17.9149	17.9754	17.6751	18.0094	1	2.80735	3.32193	15.623	15.5328	15.5795	18.8828	18.8003	18.5321	18.7873	18.1333	18.6317
																		ORF42	4.0536	4.91667	5.38247	5.65431			ORF59	1.58496	0	1	13.1038	12.1478	12.2146	18.8176	18.3744	18.3493	18.4546	18.1756	18.5282	2.32193	3.32193	3	16.006	15.8967	16.0377	19.2961	19.2449	19.0358	19.1536	18.6026	19.2288
																		ORF43	4.01149	5.26095	5.93439	5.98308			ORF60	1	0	1	9.20457	8.76155	8.55842	16.1378	15.9475	15.8639	15.9429	15.5601	16.0614	2.58496	1	2.58496	13.3686	13.4901	13.4409	17.223	17.077	16.9296	16.6629	16.1396	16.6284
																		ORF44	3.61773	5.16347	5.70358	5.78824			ORF61	0	0	0	10.4988	10.1098	9.84706	16.3921	16.2712	16.2504	16.2715	15.9172	16.5115	2.80735	2.80735	2.58496	14.5314	14.7123	14.6499	18.1758	17.9543	17.8508	17.5545	16.9923	17.515
																		ORF52	6.12121	4.62771	5.66686	5.37508			ORF11	2.58496	3	1	9.72792	8.99435	8.96867	15.727	15.0789	15.3076	15.5712	14.7351	15.279	6.91886	7.49985	6.91886	13.2244	13.1887	13.1644	16.4107	16.2905	16.052	16.936	16.2336	16.7242
																		ORF53	5.71159	4.91931	6.35536	5.93605			ORF62	0	0	1	7.45121	7.10852	6.87036	12.8059	12.592	12.6502	13.6203	13.1952	13.7211	0	1	3	10.9425	11.2161	10.9844	15.5773	15.3716	15.2372	15.9562	15.3654	15.8158
																		ORF54	5.3447	4.68717	4.74333	4.84295			ORF63	2	2	0	8.5157	8.03892	7.98299	13.6436	13.4192	13.4455	14.5347	13.8635	14.4635	4.52356	4.16993	3.58496	11.902	12.3487	12.0815	16.5335	16.2336	16.1787	17.2362	16.4807	16.9987
																		ORF55	4.3495	4.74467	5.83587	5.30349			ORF64	4.52356	3.70044	3	9.33762	9.24555	8.93664	14.954	14.6678	14.6845	16.1037	15.2515	15.81	5.88264	6.32193	5.78136	13.5894	13.8743	13.6413	18.2214	17.9454	17.8553	19.0155	18.1242	18.7211
																		ORF56	5.12796	4.46357	5.69516	5.3148			ORF65	0	1	0	7.40088	7.06609	6.64386	13.198	12.7547	12.8128	14.5818	14.0413	14.4302	2.80735	2.58496	2.32193	11.7814	11.9531	11.5536	16.5553	16.3286	16.1324	17.3915	16.6415	17.2743
																		ORFK9	2.18399	6.68277	5.25809	4.69407			ORF66	0	1	1	8.13443	7.94837	7.56224	13.7243	13.2594	13.3771	14.9689	14.4591	14.7501	4.16993	4.52356	3.58496	12.339	12.4838	12.0771	17.0523	16.7753	16.5216	17.7649	16.9661	17.545
																		ORFK10	1.11451	5.90706	4.90671	5.06557			ORF67	1.58496	2	0	7.97154	7.62936	7.2854	13.2704	12.9642	12.9841	14.6025	14.0892	14.4466	3	4.39232	4.16993	12.0286	12.1861	11.8234	16.776	16.5098	16.3093	17.4697	16.7448	17.3354
																		ORFK10.5	2.84981	6.9567	5.16046	5.51009			ORF67A	2	0	0	5.2854	4.64386	4.80736	11.0021	10.6082	10.6457	12.551	12.0845	12.3476	3.16993	3.45943	1.58496	9.77149	9.94398	9.41151	14.9766	14.667	14.4293	15.8199	15.0235	15.4882
																		ORFK11	1.33091	6.00014	4.85203	5.35174			ORF68	1.58496	3	2	8.45943	8.04439	7.66534	14.2985	13.9042	13.9219	15.4556	14.8918	15.2582	6.14975	6.44294	5.49185	12.8228	12.8982	12.6906	17.3878	17.0968	16.9495	18.1925	17.4627	18.3313
																		ORF65	2.62406	5.35416	4.39133	4.79218			ORF69	4.39232	4.52356	3.58496	9.783	9.43463	9.3966	14.9133	14.3973	14.4914	15.516	14.932	15.3548	7.06609	7.43463	7.33092	12.6373	12.7082	12.5831	16.7837	16.5559	16.4162	17.602	16.9171	17.5172
																		ORF66	3.76502	5.05161	4.30035	4.73989			K12	5.39232	5.20945	5.85798	11.5211	11.1504	11.3219	15.1523	14.5962	14.8075	16.2402	14.6862	15.5615	8.04439	7.87652	8.45121	13.6114	13.9292	13.943	17.1797	16.8744	16.9523	17.8154	16.4858	17.4023
																		ORF67	2.61084	5.01474	4.4319	4.84403			K2	3.58496	4.80736	2.80735	11.2894	10.6978	10.6591	16.5816	15.9537	16.2303	15.9762	15.5476	15.9924	7.49985	8.48784	7.40088	12.6954	12.8914	12.7379	14.4562	14.2992	14.0777	14.5341	14.1301	14.4357
																		ORF67A	2.57335	5.43726	4.90996	5.15633			ORF71	7.74147	7.98299	8.07146	10.3772	10.4242	9.79928	13.6514	13.4805	13.2053	13.3266	13.0028	13.3221	8.07146	8.08746	8.21432	12.2473	12.7705	12.6591	13.9874	13.6991	13.6772	13.6608	13.1835	13.5062
																		ORF68	3.78874	5.37505	4.07478	4.84732			ORF72	8.26679	8.86419	8.73809	11.0244	11.0126	10.4553	14.2838	13.987	13.7304	13.9892	13.5647	13.7912	8.58496	8.69	8.81057	12.7987	13.2729	13.1724	14.5422	14.2543	14.1982	14.1609	13.6925	14.0289
																		ORF69	3.11768	3.7339	2.95747	4.11496			ORF73	8.90388	7.76155	8.65821	11.0105	10.7707	10.6528	12.8702	12.5302	12.7048	12.6094	12.0234	12.7497	8.70736	8.40514	8.79766	13.2558	13.8907	13.7932	15.2655	14.7594	14.924	15.0686	14.6208	15.0681
																		ORFK14	5.16045	6.23576	3.5159	4.45178			K14	0	0	0	7.67242	6.61471	6.71425	12.0891	11.5493	11.7436	11.9414	11.2574	11.7292	3.90689	2.80735	4	12.3578	12.8325	12.7762	14.5649	14.2731	14.1909	14.2808	13.696	14.2198
																		ORF74	2.62669	6.43325	3.54921	4.58282			ORF74	1	0	1.58496	7.63663	6.50779	6.44294	12.0974	11.7427	11.7748	11.9876	11.4173	11.8603	3.58496	3.58496	3.58496	12.4078	12.9526	12.8475	14.6872	14.374	14.2897	14.5255	14.0032	14.39
																		ORF75	3.12157	5.95635	5.2485	5.5086			ORF75	5.52356	5.52356	5.58496	8.78136	8.16491	8.04439	12.5145	11.9997	12.0498	14.0003	13.5844	13.9286	8.80413	8.64746	8.44708	13.3115	13.9734	13.756	16.6939	16.4419	16.2589	17.5317	16.949	17.4383
																		ORF29	3.266	5.70736	5.27626	5.23916			K15	3.80735	1.58496	3.90689	7.23841	6.44294	6.62936	11.1824	11.2149	10.9248	11.4429	11.3454	11.8669	7.29462	6.9542	7.18982	12.528	13.4045	13.0674	15.0355	14.6114	14.6585	15.4091	15.1476	15.2401
																		ORF62	1.50343	4.5236	3.68717	4.23612			ORF2	0	1	1.58496	8.41785	7.8392	8.12412	12.8609	12.1124	12.4956	12.4163	12.1257	12.3818	5.12928	5.35755	4.80736	11.4696	11.5708	11.4548	13.2805	13.1129	12.8706	13.8524	13.2918	13.7455
																									K5/6-AS	6.04439	6.78136	5.61471	17.4112	16.8724	16.8621	22.2804	22.0195	22.1749	22.5226	22.4238	23.0671	6.97728	7.62205	7.65105	18.3468	18.4926	18.5585	22.8502	22.677	22.6884	23.7176	23.3411	23.7869
																									PAN RNA	5.75489	6.42626	5.42626	17.3919	16.8512	16.8391	22.2676	22.008	22.1646	22.499	22.4011	23.0515	5.88264	6.53916	7.05528	18.2147	18.3791	18.4636	22.5141	22.3782	22.4006	23.3971	23.0556	23.4926

## Sheet: Figure 3
3a												3c						3d						3g
Log2(vDNA/gDNA)	siControl	siControl	siControl	siPNUTS 1	siPNUTS 1	siPNUTS 1	siPNUTS 2	siPNUTS 2	siPNUTS 2			% GFP +						% GFP +						Relative mRNA (LANA/Actin)
0	0	0	0	0	0	0	0	0	0			siControl	8.52	4.35	8.28			siControl	0	0.00585	0.0117			shControl	1	1	1
8	-0.00068	0.579762	-0.11932	-0.76711	0.208908	-0.13071	-0.62997	0.238497	-0.25415			siPNUTS 1	70.9	80.9	66.8			siPNUTS 1	16.5	18.9	5.6			shPNUTS	2.49847	2.61851	4.15482
16	0.040485	0.194057	0.148567	1.94769	3.08833	2.20451	0.472353	1.44016	0.557266			siPNUTS 2	94	82.3	88.1			siPNUTS 2	9.58	5.45	5.25
24	0.596897	0.406559	0.608282	4.76575	6.4535	5.56074	4.23644	3.62792	3.92762
32	0.980495	3.84609	1.60136	5.55314	6.97401	6.16983	5.97022	4.9439	5.96749
40	3.10815	2.72318	2.77969	6.39847	6.6888	6.57311	6.88602	7.93669	7.6272
48	3.57631	3.84711	2.47887	6.15901	9.9005	6.65797	7.62618	11.17	7.29463

## Sheet: Figure 4
4a							4b									4c
Knockdown		Rep 1	Rep 2	Rep 3			Sample	Rep 1	Rep 2	Rep 3	Rep 4	Rep 5				Knockdown		Rep 1	Rep 2	Rep 3
Control		1	1	1			siControl + Empty Vector	0.204273	0.466735	0.133686	0.253154	0.326716				Control		0.253043	0.130894	0.131534
PNUTS		3.19958	4.14105	4.02904			siPNUTS + Empty Vector	1	1	1	1	1				PNUTS		1	1	1
ZC3H1		1.69365	1.74956	1.83532			siPNUTS + Fl-WT	0.115614	0.581855	0.417197	0.05247	0.660596				SETD1A		0.509242	0.36214	0.348117
MTR4		2.50568	2.48967	1.75379			siPNUTS + Fl-W401A	0.685908	0.780682	1.83425	1.31035	1.69411				CDK12		0.697472	0.692331	0.619646
ARS2		3.22429	3.51965	2.38342												CycK		0.380261	0.390056	0.353725
PNUTS + ZC3H1		12.5066	9.74444	6.61928			ORF59 probe:	(Samples on right; samples on left hand side unrelated)								PNUTS + SETD1A		0.928605	0.94281	0.744617
PNUTS + MTR4		9.15168	12.4085	6.08022												PNUTS + CDK12		0.846416	0.927488	0.777233
PNUTS + ARS2		3.3329	3.69014	3.02601												PNUTS + CycK		0.667587	0.665617	0.497602
ORF59 probe																GFP probe:
Upper level: replicates 1 and 2. Lower level replicat 3																one replicate top left, another replicate (one displayed in figure)
Replicate 3 used in figure																at bottom left. Other four lanes on upper right and six lanes on
																lower right from unrelated assays run on same gel
							Levels adjusted to show fainter bands (unrelated experiment run on same gel) and edges of the blot:
GAPDH probe:
																GAPDH probe:
							GAPDH
												<|--------

## Sheet: Figure 5
5b
ORF59 probe				Lanes displayed in figure highlighted with black box								Hyg probe				Lanes displayed in figure highlighted with black box
GAPDH reprobe:												GAPDH reprobe:

## Sheet: Figure 6
6b														6g
A: ORF59	Rep 1	Rep 2	Rep 3	Rep 4			B: Readthrough	Rep 1	Rep 2	Rep 3	Rep 4			Reporter Gene				Global analysis (Log2 Pause Index)
siControl	1	1	1	1			siControl	1	1	1	1			Pause Index	Rep 1	Rep 2		siControl	siPNUTS	siPNUTS
siPNUTS 1	2.69681	6.64569	4.43612	3.93539			siPNUTS 1	2.48748	3.57419	3.30329	4.45693			siControl	1.35518	0.942778		8.97714	6.98327	6.86198
siPNUTS 2	1.41921	2.44621	2.74737	2.0563			siPNUTS 2	0.863441	1.50751	1.80327	1.68095			siPNUTS 1	0.412906	0.354067		4.05881	3.34012	3.42775
														siPNUTS 2	0.62429	0.632828		10.0591	7.53112	7.9512
																		2.73601	2.85031	4.28594
																		5.87099	9.14191	5.58873
																		2.64845	4.27295	4.81222
																		6.35697	5.88487	6.19576
																		4.81905	5.83183	5.73793
																		6.14397	4.83654	4.93481
																		0.944702	1.05467	1.92691
																		4.71878	4.01096	4.65252
																		5.64974	5.23317	5.53608
																		6.99325	6.72777	7.54196
																		5.03959	6.57017	6.42299
																		5.84218	5.15603	5.31339
																		6.18579	7.11387	6.12811
																		5.0593	6.16683	7.08158
																		4.59542	4.26361	4.55479
																		6.21366	5.53316	6.32961
																		6.95137	7.8994	6.54673
																		6.20003	6.55331	6.52242
																		6.62738	6.14741	6.02291
																		5.66527	5.30874	5.43402
																		3.96026	3.8038	3.89028
																		5.62589	5.38071	6.5185
																		3.95623	4.09166	4.41982
																		5.40003	5.82322	5.96316
																		5.36417	5.93005	5.77805
																		4.30945	4.36651	4.85584
																		4.93867	5.37779	5.54234
																		6.21866	5.83047	5.57265
																		5.48528	6.75716	6.64896
																		4.37198	4.37002	4.75106
																		3.36436	3.83873	4.24125
																		5.12524	5.86039	5.45434
																		4.25764	5.18596	4.96066
																		5.22736	3.85724	4.43814
																		3.93469	2.50532	3.16142
																		7.74691	10.2648	9.08648
																		5.71247	6.14911	5.78436
																		5.96751	6.84196	6.42916
																		7.68038	6.24353	6.75042
																		4.02534	4.60622	4.35976
																		4.7662	4.60972	5.10131
																		3.35899	2.71042	2.8426
																		6.20861	4.98477	5.53904
																		3.35977	4.23873	3.17478
																		3.87286	3.86531	3.87825
																		8.18503	8.02725	7.2953
																		3.71271	2.48828	3.38422
																		5.2629	5.65531	6.04122
																		6.85935	6.0299	6.42616
																		5.54019	5.73317	5.5785
																		6.65864	5.84157	6.04531
																		3.58249	3.74755	3.98181
																		2.32722	2.33859	1.98331
																		3.29647	4.07351	3.69782
																		4.84558	4.54278	4.09519
																		3.60407	3.43414	3.52744
																		5.10676	4.66176	4.75118
																		2.40941	4.55126	4.19856
																		6.80788	6.15412	6.59514
																		5.37729	5.05159	5.09772
																		6.53972	8.26863	6.96854
																		4.8552	5.26637	5.58947
																		5.68716	6.54681	6.30749
																		4.93512	9.63843	6.06933
																		4.9091	4.81313	4.98724
																		3.63072	3.3311	3.74378
																		4.93099	5.76494	5.10242
																		4.85672	5.10013	5.33566
																		5.43861	6.19146	6.51894
																		7.49836	7.3675	6.565
																		6.90245	6.00771	6.51218
																		6.46722	6.34837	6.34534
																		5.12483	9.18405	5.23121
																		5.99364	5.1203	5.72869
																		4.86105	5.68605	5.43158
																		5.58641	5.78499	5.43059
																		4.39555	4.41723	4.33351
																		5.19892	4.97186	5.1887
																		4.68982	4.26724	4.77197
																		6.89373	6.10752	6.51889
																		3.87036	3.97529	3.66265
																		5.91675	4.95139	6.06374
																		5.6516	4.8312	5.32422
																		7.38847	7.82207	6.98174
																		4.9551	5.82134	5.93336
																		6.16824	6.04288	6.22827
																		3.46662	4.70076	4.20298
																		6.88168	7.88811	6.51038
																		3.39749	2.9295	3.67834
																		2.96302	4.28203	4.21959
																		4.57859	3.80489	4.51967
																		6.04819	5.5952	5.48368
																		4.81452	4.59108	4.87048
																		4.91577	4.4994	5.30518
																		4.6441	4.43628	4.90219
																		5.09728	4.86451	6.72237
																		5.46396	6.09118	5.79895
																		6.44419	4.97473	5.213
																		1.69963	1.5234	1.80061
																		6.61588	5.98429	6.04485
																		1.88326	1.61904	2.77968
																		5.18825	4.82567	6.04185
																		5.03282	4.94501	5.23665
																		3.06084	3.67326	3.85529
																		5.10399	5.41213	5.16076
																		4.69428	4.65402	4.53254
																		2.17608	2.73169	2.51571
																		5.54906	5.7847	6.20906
																		3.32485	3.82339	3.90548
																		8.97381	10.0529	10.2911
																		5.47425	6.49662	5.6787
																		6.6936	6.43394	6.70703
																		7.39962	10.1097	7.8687
																		3.6993	4.19971	4.52264
																		4.92029	4.71531	5.0127
																		3.47565	4.97713	4.86858
																		3.68825	3.68038	3.77373
																		4.64434	4.9702	6.1573
																		4.62075	5.44143	5.05575
																		4.26071	4.92244	5.2657
																		6.60995	7.61368	7.49995
																		4.19241	5.07297	4.82859
																		4.1943	4.84255	4.95379
																		4.40594	4.71454	5.14872
																		4.34418	3.91699	4.42503
																		6.64034	5.92735	6.40617
																		6.2555	7.59337	6.92872
																		6.55324	5.78872	6.51097
																		5.4391	4.9432	6.48741
																		6.66887	7.86358	7.11316
																		5.94236	5.89348	5.60949
																		5.65203	5.91169	6.24215
																		2.78485	3.49822	4.19154
																		4.88205	5.94538	5.49262
																		3.64425	5.99157	5.0869
																		3.45858	4.17163	4.27404
																		6.51452	5.30121	6.43707
																		5.78959	4.82047	5.42436
																		4.56359	5.35484	5.37373
																		4.90054	4.99593	5.53127
																		5.39986	6.52793	7.30897
																		7.09511	5.99776	6.10589
																		5.67243	5.64898	5.79256
																		6.38337	6.66711	6.46305
																		6.39068	5.70386	6.34868
																		6.69818	5.61841	5.9687
																		5.22219	6.07852	5.56994
																		3.36821	3.36353	3.25672
																		2.3052	2.5551	2.72676
																		4.82976	4.14125	4.73776
																		3.44448	4.44013	4.74854
																		2.42192	4.07869	3.43339
																		4.31411	4.51848	4.55834
																		6.62814	6.00038	6.48815
																		4.53528	4.4887	4.80278
																		3.91654	5.01335	4.59245
																		4.92481	5.09974	5.60488
																		4.37384	4.28572	4.64125
																		5.42813	5.47103	5.03688
																		6.18562	6.00902	5.97855
																		4.96427	10.7701	7.25661
																		3.77603	4.40195	4.07597
																		4.83273	4.92916	4.9088
																		6.7941	8.57238	6.65462
																		4.93984	4.57443	4.76729
																		4.41694	4.49049	4.49646
																		6.10807	5.62124	5.80504
																		5.85698	6.85701	6.67314
																		4.57236	3.49368	4.13413
																		5.07202	4.81418	4.82622
																		4.09953	5.40473	4.75722
																		5.13018	4.84815	5.17934
																		6.34564	4.54788	4.89388
																		11.2674	8.19992	7.61503
																		3.06662	3.09251	3.29007
																		5.52952	4.78213	5.22175
																		4.04131	3.86969	3.76908
																		5.98333	4.9224	5.92414
																		4.56394	6.28382	6.15093
																		2.64145	2.54026	3.07584
																		8.21201	8.11498	10.1175
																		8.3217	6.88298	7.57324
																		7.66253	7.14389	7.85089
																		8.49007	8.90251	8.08453
																		5.40115	3.74145	5.74357
																		5.96814	5.71394	5.82399
																		4.32432	5.3754	4.87177
																		3.6562	3.54333	3.36963
																		6.76115	5.99615	6.44275
																		5.05327	5.25863	5.32541
																		4.111	4.40077	5.15064
																		4.52167	5.37618	5.4561
																		5.51523	5.35195	5.47989
																		3.76947	5.87943	5.15634
																		5.41477	5.02674	5.35039
																		10.1193	8.09777	8.16441
																		8.58207	5.67915	6.89794
																		5.96459	5.70657	5.84525
																		4.76876	4.65489	4.92895
																		6.15626	6.71197	6.33709
																		5.03355	5.70203	6.40121
																		5.50653	5.16911	6.24486
																		6.00099	5.98062	5.7991
																		5.93741	5.93666	5.96461
																		4.05384	5.17779	5.64278
																		8.16332	7.73206	8.57014
																		6.0219	6.69172	6.4768
																		5.48351	5.3861	4.91026
																		3.06504	5.47835	3.73998
																		4.49872	5.12161	5.56826
																		5.05887	6.19845	6.37971
																		4.97044	4.94693	5.24372
																		4.74369	3.13956	5.85978
																		9.41365	12.5801	9.73206
																		6.21921	4.80958	5.34415
																		6.46744	5.38519	6.15699
																		5.00886	4.98657	5.59012
																		2.65423	3.81961	3.36571
																		5.02433	5.57359	5.67181
																		3.35951	2.95502	3.18251
																		10.1383	6.96845	9.00764
																		4.58668	4.47808	5.0523
																		6.93975	6.24779	6.82766
																		7.821	6.90236	6.74094
																		4.50536	4.85828	4.83402
																		6.53935	6.74321	7.20192
																		4.43524	4.75022	4.911
																		3.82551	3.52572	4.06709
																		5.7792	5.88224	5.8818
																		4.3875	5.58569	5.2915
																		4.41649	4.07159	4.4896
																		3.92612	3.75935	3.98491
																		5.30496	5.35731	5.1712
																		5.85043	5.77779	6.31221
																		2.32232	3.25076	2.25439
																		7.01387	7.10163	6.97265
																		5.5486	6.46654	7.16085
																		5.17132	5.22487	5.26135
																		5.06195	5.42382	5.29474
																		6.13215	5.79224	6.18064
																		6.69384	10.1582	8.36999
																		5.3875	5.64017	5.84366
																		4.97922	5.25895	5.65364
																		6.49487	6.75979	6.79571
																		5.62355	6.29238	5.74807
																		7.31641	7.00684	7.027
																		2.60002	2.66977	2.59465
																		5.52945	6.36554	6.42881
																		4.06174	4.16707	4.32144
																		4.05471	4.10152	4.55623
																		5.47007	4.6461	5.79141
																		6.83042	6.58154	6.94524
																		3.13814	1.56405	2.51004
																		7.11789	7.19193	7.7055
																		4.72354	5.30544	5.728
																		7.53281	11.4253	6.99578
																		3.6432	3.90779	3.97533
																		5.32023	5.37251	5.50418
																		6.25489	7.27708	6.70464
																		6.92052	5.93237	5.56275
																		8.39605	7.58198	8.31871
																		2.84619	3.45671	4.38745
																		5.88416	4.9393	5.17295
																		5.17203	4.77661	5.06388
																		4.58438	4.89932	5.11112
																		3.79591	2.34692	2.52536
																		7.35404	7.51902	7.44835
																		6.90161	6.56633	7.2615
																		3.67788	3.98475	4.24136
																		5.71549	5.79239	6.45896
																		8.16201	6.95491	5.86528
																		5.33527	5.46028	4.77143
																		6.0767	5.62601	5.85587
																		4.51308	4.82673	4.56856
																		6.40837	5.88424	6.509
																		6.23489	5.78796	6.40401
																		5.70229	5.12442	5.25345
																		5.73118	5.94404	6.01978
																		7.82081	8.1854	8.18027
																		3.82055	4.06698	4.43161
																		2.77647	3.02529	3.02332
																		2.74	1.93567	2.77689
																		1.38462	1.27091	0.832397
																		4.43782	5.93232	5.71915
																		5.08135	4.46988	5.57088
																		6.33427	6.00227	6.25954
																		3.73922	4.49733	4.84464
																		4.67075	3.83789	4.3113
																		5.00428	7.04995	6.11962
																		4.7618	4.2337	4.30767
																		5.7697	6.69415	6.19458
																		5.59014	5.99649	6.06275
																		5.7001	5.44945	5.67708
																		6.3128	7.04433	6.53933
																		9.52205	8.14458	7.37244
																		5.97906	5.48834	5.92678
																		2.45978	3.10079	3.32455
																		11.7989	8.17581	8.2837
																		5.19482	6.15495	5.31746
																		0.96989	1.15443	1.51922
																		1.84722	2.26405	2.4729
																		4.38539	4.12284	5.6129
																		11.9703	5.89428	6.69481
																		4.58498	5.87213	5.49815
																		5.37369	5.71945	6.89038
																		6.82288	6.41785	6.17218
																		3.2571	3.37108	3.94796
																		3.75519	3.68723	4.09863
																		4.58441	5.26268	5.50604
																		4.24847	4.54093	4.69619
																		6.25345	5.68177	5.84557
																		3.73991	4.92514	4.5815
																		2.61681	2.69506	2.96503
																		5.03644	5.637	5.81541
																		4.27701	3.62897	3.78653
																		7.63323	6.72035	6.70888
																		5.6769	5.34287	5.42269
																		6.41396	6.45291	6.063
																		3.94935	4.43317	4.22377
																		3.45237	2.51548	3.28685
																		1.80428	2.08324	1.90721
																		10.7825	8.7179	9.3369
																		7.23336	6.6799	6.8024
																		1.58898	1.48535	1.28294
																		4.34742	4.19509	5.19272
																		3.98537	5.10951	5.13202
																		2.09871	2.0096	2.14135
																		5.38654	4.92588	5.86691
																		6.08785	5.32858	5.83628
																		5.38802	5.85681	5.95191
																		4.5486	4.47284	4.9549
																		6.40867	5.72017	5.91908
																		3.85988	5.74853	4.95648
																		6.25252	6.15442	8.16267
																		6.01006	4.94764	5.21051
																		4.84627	4.97096	5.0502
																		5.35422	4.38186	4.86593
																		3.11841	3.61391	3.54159
																		2.7596	3.50669	3.98948
																		5.04939	4.72047	4.86103
																		5.00224	5.28626	5.63972
																		5.98334	4.82652	5.11761
																		6.02948	5.93164	6.98917
																		5.74958	6.23807	6.53648
																		5.56171	6.23198	6.6385
																		6.33563	9.33486	6.59274
																		4.60216	5.44542	5.75161
																		6.30298	5.46513	5.56611
																		4.22929	4.4182	4.45226
																		10.6011	8.15207	9.34956
																		4.86227	5.60132	5.21402
																		5.97683	6.64942	7.92833
																		6.40016	5.66451	6.25445
																		6.39303	5.7155	6.13505
																		2.1576	2.20574	1.78443
																		5.93439	7.03181	7.19397
																		4.3422	4.93824	5.5375
																		5.56577	6.04436	6.05828
																		5.92304	6.6544	6.02089
																		5.60193	5.52716	5.8321
																		8.51544	6.67041	7.42474
																		6.36074	6.11706	6.68883
																		7.69655	7.3665	8.9873
																		2.57232	4.26843	4.10527
																		5.51699	5.30381	5.68008
																		12.0265	8.32724	9.21848
																		6.00658	7.05346	6.90642
																		6.44165	5.09571	5.90704
																		5.77559	6.53054	7.23328
																		6.08736	4.77868	5.43424
																		7.92531	7.8798	6.93155
																		6.84354	5.48138	5.2195
																		4.01083	3.76534	4.50721
																		6.19052	5.96783	5.98733
																		6.26975	5.75999	6.01852
																		6.53067	4.9989	5.27951
																		4.53551	5.29812	4.71732
																		3.73668	3.16036	3.81497
																		4.79268	5.0174	5.47623
																		7.56916	5.86871	6.53792
																		5.42902	5.22957	6.11128
																		2.75585	2.87381	3.14925
																		3.9066	3.08176	5.0428
																		7.10302	7.256	7.24192
																		8.69528	7.41558	8.18993
																		5.61463	5.24582	6.02629
																		4.74192	4.81998	5.15929
																		6.49839	6.03755	6.91455
																		7.28558	5.85075	8.0275
																		4.88702	5.13651	5.76459
																		5.44189	7.6186	7.12299
																		4.72556	3.7883	4.59068
																		5.67454	5.31155	5.47268
																		5.07373	5.5373	5.78488
																		5.02259	5.05133	5.50528
																		4.64695	4.76723	4.45497
																		5.11616	6.08139	6.15859
																		5.42363	5.02324	5.27114
																		5.98454	5.48349	6.05335
																		4.00867	4.84598	4.56723
																		3.8426	3.83056	3.87366
																		8.2821	6.60131	8.07102
																		7.18567	6.50892	6.39212
																		6.34137	6.16858	7.19035
																		5.47315	5.36592	5.17744
																		5.98247	7.46152	6.38784
																		5.30893	5.95687	6.01788
																		4.78099	5.4847	5.70468
																		6.06736	6.196	6.88865
																		4.60393	5.31173	5.8418
																		3.23842	3.47799	3.52606
																		7.04812	7.21173	7.96891
																		6.95381	7.2547	7.32928
																		6.05458	6.51101	6.54123
																		8.83545	8.43123	8.49617
																		3.09966	2.18795	2.78899
																		3.83085	4.19478	4.29
																		9.90958	11.3386	10.2463
																		5.83528	5.05808	5.40748
																		4.5125	4.00429	4.49008
																		3.84572	4.3255	4.64919
																		5.45027	5.76967	5.66802
																		6.48052	5.83185	6.66459
																		4.69646	5.3198	4.87335
																		4.97293	5.62833	5.78061
																		6.58511	5.09824	5.48774
																		8.959	7.00007	7.39458
																		5.06611	4.98828	5.29685
																		4.02236	4.27371	4.6347
																		5.99171	6.32583	6.5522
																		5.4568	6.0452	7.02728
																		8.22988	7.15409	9.34775
																		5.81212	7.81178	6.83787
																		6.88004	6.71699	6.64563
																		4.94423	5.33424	4.66046
																		5.43974	4.87837	5.0492
																		5.29467	6.19643	6.25662
																		7.52994	15.0607136*	9.74992
																		5.38274	4.48774	5.67162
																		8.7538	7.51332	7.48082
																		2.55656	2.92889	2.73297
																		8.35143	6.91302	7.71966
																		4.98896	4.46534	4.45702
																		6.30413	6.42273	6.8984
																		4.88324	5.66743	4.8396
																		3.49345	5.11771	4.82854
																		3.40692	3.7043	3.73415
																		2.39787	2.37036	2.13916
																		3.90286	4.25253	4.38302
																		5.52237	6.69991	5.18251
																		2.85965	3.02439	3.02422
																		3.45772	3.53566	3.8805
																		5.90178	6.12682	5.43839
																		3.69619	3.86597	3.86491
																		5.8693	4.2158	4.76184
																		5.76396	5.37059	5.74557
																		6.8873	5.12424	5.48563
																		4.95009	5.0359	5.24278
																		2.9934	3.0248	3.9249
																		2.39095	2.19623	3.20665
																		4.78713	4.40824	4.98931
																		4.57464	4.47102	4.52812
																		4.17097	3.70568	4.55892
																		6.52381	5.53069	5.66429
																		7.30504	8.55252	9.17493
																		0.519441	0.928154	0.914443
																		2.99126	2.80935	2.96377
																		1.36625	1.88582	2.14213
																		7.13757	6.16347	7.09746
																		3.91973	3.28337	3.74903
																		3.24909	3.85345	4.22937
																		1.15348	1.70096	1.35751
																		6.32211	6.85552	6.63357
																		9.06444	7.22101	8.30101
																		6.89724	6.35808	6.77801
																		6.00163	9.35676	8.13899
																		5.8379	5.92086	6.45208
																		4.27922	5.0608	5.40455
																		5.16811	4.67688	5.3702
																		7.28195	5.9498	6.82848
																		5.01372	3.74853	3.88717
																		4.21452	4.91603	4.79331
																		4.20978	4.2477	4.0309
																		4.01523	3.66794	4.30741
																		6.36128	5.45237	5.4669
																		2.27489	2.88342	2.61671
																		6.91768	7.14173	7.11345
																		2.71435	2.82353	3.53024
																		8.19812	8.39993	9.23244
																		6.03808	4.39228	4.93934
																		4.76298	3.82782	4.37111
																		5.9522	6.21266	6.21584
																		4.86381	5.15815	6.09992
																		2.23988	2.42885	2.56932
																		4.28194	3.8594	4.17925
																		6.81646	4.26076	4.30872
																		4.22841	3.923	4.36563
																		4.67997	6.91134	5.84875
																		6.04486	5.4043	6.41237
																		6.88311	5.95276	5.87991
																		4.01196	4.12537	4.22138
																		5.0654	5.151	5.29856
																		6.9365	6.03572	6.18318
																		3.85851	3.83664	3.92875
																		5.21909	6.09343	6.58745
																		5.07895	4.91782	5.13023
																		5.79237	5.72454	5.98454
																		2.09722	3.41188	2.32264
																		2.72817	2.86995	2.98153
																		4.89011	4.3957	4.97218
																		2.84694	3.38863	3.29783
																		3.86063	4.30332	4.01111
																		4.8932	4.52584	5.09404
																		4.02762	3.77255	4.32019
																		2.16261	1.90427	2.16441
																		7.38139	6.09908	6.15868
																		9.34702	10.8707	10.0516
																		7.97735	6.35562	7.2099
																		5.12221	5.69157	6.27784
																		9.4872	6.72126	7.92769
																		4.27329	5.70235	5.67346
																		5.38192	6.03971	5.37949
																		3.32903	3.65478	3.83533
																		4.19919	5.46652	4.54237
																		5.42634	4.87078	5.10602
																		3.63966	3.91835	4.25098
																		5.46413	5.36725	5.69563
																		5.94698	5.55335	5.83738
																		7.82142	5.77629	7.18384
																		4.56482	4.29019	4.39078
																		4.19399	4.80118	5.62441
																		5.62378	5.60915	6.45026
																		8.06447	6.63743	7.30807
																		6.85956	5.88506	6.34674
																		3.13952	3.88406	4.14263
																		9.70628	7.71231	8.46103
																		6.06567	7.07586	6.9461
																		7.17809	7.33741	7.29844
																		6.14254	6.89383	6.94349
																		4.25179	3.78534	4.03979
																		4.1158	4.59975	4.64174
																		8.2178	8.59375	8.33587
																		4.43588	4.58247	4.81469
																		4.15711	3.86557	3.8227
																		7.43932	6.48871	6.3008
																		5.66385	5.58348	5.71615
																		5.28719	6.05129	5.87213
																		6.80215	7.72882	7.03645
																		9.05544	8.48184	8.79892
																		6.06768	6.1283	6.14152
																		7.89749	10.9503	9.5952
																		4.88197	5.3031	5.41262
																		3.19104	3.7018	3.47547
																		5.39095	6.56913	6.52619
																		5.25733	6.19665	6.43819
																		4.40214	4.65547	4.75709
																		4.05452	4.39264	4.61277
																		7.63871	7.17679	7.62406
																		6.10014	5.79632	6.33875
																		7.43933	7.14805	7.9566
																		4.73443	6.00308	5.82351
																		2.90222	4.21375	4.08847
																		5.33573	4.97812	4.95383
																		4.83075	5.42056	4.60009
																		8.55078	6.55999	6.85709
																		8.71229	9.1814	8.53647
																		5.77388	6.18682	6.256
																		4.93742	5.42747	5.49358
																		3.29294	4.15858	3.94831
																		4.65503	3.74273	4.67076
																		6.75796	5.37429	5.82057
																		7.76737	7.85944	8.60269
																		6.755	6.22718	6.24223
																		8.5199	7.13137	6.94106
																		6.4142	5.55051	5.74168
																		7.90712	6.90165	7.11612
																		4.80226	4.79099	5.17803
																		5.60333	5.16919	5.48442
																		4.88806	7.04673	6.04907
																		2.90246	3.15499	3.30271
																		5.53643	6.7705	6.06749
																		3.20705	3.0801	3.41978
																		4.15955	4.71154	4.76566
																		3.21375	2.90088	3.36173
																		5.98222	5.87551	5.82852
																		4.95271	5.9936	6.23239
																		4.52176	5.18749	5.42886
																		8.7858	9.64863	10.55
																		4.67771	5.95041	7.14103
																		4.27407	5.14237	5.64269
																		5.68865	5.57335	6.09104
																		2.17297	2.41727	2.65934
																		5.08736	5.36951	5.50474
																		5.53488	5.71541	7.2396
																		4.6645	4.80356	4.93103
																		6.22299	6.76144	6.92717
																		5.92506	5.28498	5.65769
																		4.89249	5.14343	2.17498
																		6.50672	6.47973	6.9962
																		4.93204	4.62941	5.15977
																		7.81698	7.45862	7.67398
																		1.40767	1.94734	1.6806
																		7.08465	7.273	7.48178
																		6.88258	6.96612	7.62274
																		3.28469	4.08875	4.28652
																		7.38275	7.84581	6.79787
																		5.20839	5.55176	5.6065
																		2.62515	4.84323	4.63974
																		4.31761	4.56544	4.35442
																		5.54267	4.68966	5.73207
																		3.97465	4.45077	4.11235
																		6.59746	6.51623	6.53063
																		5.36646	5.80375	5.84065
																		4.56533	5.81171	5.1294
																		5.66631	6.29783	7.76093
																		5.40743	6.86476	6.4097
																		5.12241	6.51171	7.10373
																		6.33686	6.14037	6.26545
																		2.622	3.63681	3.94777
																		6.58007	6.82567	7.40453
																		5.80707	6.51835	7.59557
																		3.68477	5.07322	4.96736
																		5.01472	6.35449	6.12447
																		4.01019	4.2819	4.75702
																		4.80164	5.4897	5.19432
																		4.30196	4.27316	4.36324
																		3.7639	4.23368	4.63581
																		3.92408	6.49886	5.06445
																		8.09944	6.75866	6.55226
																		4.64631	5.94445	5.31866
																		6.99902	7.78147	7.54982
																		2.44178	3.81137	4.12602
																		2.82555	3.0407	2.17447
																		5.52464	6.35157	7.13603
																		5.59915	5.08236	4.99771
																		6.00988	8.32631	8.01883
																		5.53164	4.92301	5.25052
																		5.91951	7.73753	6.88914
																		5.0835	4.67666	5.0906
																		4.51291	6.45069	5.7837
																		8.14562	7.8852	6.88779
																		6.8316	7.93331	8.93513
																		6.59577	6.91298	6.7611
																		4.75438	5.55188	5.481
																		1.73531	2.56713	2.41412
																		4.0379	0.730088	3.28444
																		4.99724	3.73494	4.73334
																		7.05642	7.25439	8.42643
																		6.09705	5.61478	5.26529
																		6.41127	7.01598	6.46606
																		2.66617	2.94849	3.36074
																		5.52996	5.69146	5.46484
																		5.64205	5.77754	5.70832
																		7.34792	8.46967	8.63556
																		6.33441	6.23088	6.07479
																		5.85413	6.69994	7.23485
																		4.28172	4.22544	5.06218
																		4.28838	3.95091	4.35341
																		6.53962	6.83822	7.27105
																		4.87383	5.1388	4.86882
																		3.55655	4.7182	3.65787
																		5.87229	5.6439	5.62315
																		5.22763	5.844	6.25674
																		8.01063	7.77211	10.5361
																		5.9657	5.42342	5.63491
																		2.59208	3.75761	3.87916
																		5.26271	6.15067	6.25493
																		6.92914	6.88184	8.52107
																		8.33883	7.32496	9.66676
																		5.68401	5.72374	5.95075
																		3.88215	4.88142	5.21404
																		6.83968	5.82366	5.94725
																		4.4264	4.21319	4.65916
																		4.0946	6.14607	6.29559
																		5.72554	9.35017	6.27233
																		5.42631	5.696	5.6499
																		8.39618	9.91938	8.69714
																		8.92328	8.85571	8.06413
																		7.22496	10.6788	8.69467
																		6.19099	4.97954	5.82349
																		9.46775	8.18825	8.32898
																		2.63046	2.83622	3.13064
																		5.51579	5.40184	5.90681
																		5.87014	5.88825	5.97997
																		6.64751	7.2833	6.65884
																		6.427	5.64122	5.93558
																		6.87191	7.33349	7.85444
																		4.75696	5.58726	5.64648
																		4.52326	5.86142	5.93797
																		4.48015	4.91739	5.12588
																		5.74276	7.28363	6.74048
																		4.66864	4.69664	5.18155
																		3.05753	3.34027	3.30186
																		6.6695	4.87587	5.9957
																		6.89204	6.82786	6.97512
																		5.05855	5.0093	5.41831
																		5.38296	6.06968	6.65481
																		1.63691	1.79486	1.74562
																		3.13644	3.42889	3.41084
																		5.75509	4.99443	5.86974
																		7.50476	4.4375	8.86962
																		5.74414	6.69538	5.98614
																		4.57116	5.50468	5.14365
																		7.16928	11.2754	8.95505
																		5.75908	5.96179	6.34014
																		5.37201	5.81089	6.09234
																		4.43955	5.42382	5.12622
																		5.8677	5.33239	7.46713
																		5.25586	5.72134	5.26005
																		7.34114	7.06142	7.52565
																		5.33658	9.42507	7.04403
																		6.43164	5.89774	7.50755
																		4.75007	5.34054	5.11568
																		4.33654	3.89264	4.08938
																		5.60655	7.32775	7.17964
																		6.41304	5.51748	6.3606
																		5.40108	5.2079	5.05139
																		7.51202	7.60584	7.80857
																		5.57968	5.20156	5.20507
																		5.03459	5.3496	5.49507
																		5.71171	7.25162	7.39206
																		7.20235	5.68984	6.26058
																		7.5532	6.15493	6.46536
																		2.8565	3.31049	3.74
																		3.31612	4.42573	4.63672
																		5.06901	5.24663	5.22424
																		5.43241	5.69816	5.75497
																		4.7195	5.03405	4.61402
																		3.72303	5.8044	4.22872
																		5.19691	4.87665	4.78163
																		6.73076	6.27283	6.42685
																		6.97058	6.10035	6.73872
																		5.09279	4.61811	5.4491
																		5.20439	5.39876	5.22064
																		6.65467	6.02179	6.06921
																		7.21215	8.17007	6.73602
																		4.09822	3.83491	4.20508
																		4.86819	3.79955	5.47899
																		6.03418	7.08438	7.58629
																		5.84466	5.59959	5.63741
																		4.11606	5.43032	5.65973
																		7.20541	6.48537	6.47825
																		5.45439	5.32434	6.00471
																		4.29528	5.45896	5.43199
																		0.916859	1.5927	1.57538
																		4.31152	4.31963	4.78476
																		5.06082	5.30461	5.80218
																		6.14339	6.04472	6.18036
																		5.61736	5.71066	5.44093
																		6.24255	5.87238	5.69419
																		4.60059	4.47819	5.48197
																		4.48827	4.41991	4.91001
																		5.64268	6.57317	7.17826
																		1.33826	1.32161	1.33848
																		5.24728	5.14373	5.48229
																		4.8487	4.62322	5.05839
																		4.96526	5.49058	5.01678
																		5.66556	6.53814	6.73241
																		4.80712	5.32894	5.76055
																		5.54544	5.08895	6.03324
																		5.73949	6.37686	6.31086
																		4.11992	7.53841	6.49922
																		6.15212	5.23341	5.60113
																		6.76085	7.38951	6.94972
																		3.51034	3.83199	3.65264
																		7.73567	6.50338	7.96963
																		6.794	6.67883	6.55822
																		7.5573	7.91289	6.99846
																		2.69638	2.80094	3.00796
																		5.71997	5.68158	5.89036
																		5.64023	5.27479	5.38895
																		6.15757	6.4383	6.76615
																		6.80498	6.24241	6.39171
																		4.66581	5.12535	5.0806
																		7.93809	10.1336	7.01638
																		3.75987	4.28856	4.30061
																		4.65993	5.56457	5.33016
																		5.72378	7.71925	7.20531
																		6.32781	6.77903	6.20799
																		5.75828	5.80573	6.2393
																		3.71078	2.74926	3.24833
																		5.79738	6.50943	7.10063
																		2.41834	2.59601	2.78976
																		4.18576	4.46367	5.03584
																		5.41434	4.90406	6.05811
																		6.70668	7.39327	6.78725
																		3.96862	4.56043	5.01222
																		5.55756	5.48144	5.46963
																		5.86984	6.32004	6.64177
																		5.48493	5.43561	5.98815
																		3.74105	4.18853	4.65225
																		6.24629	6.02908	5.88379
																		9.25009	6.32506	6.93675
																		5.94093	5.65221	5.88727
																		4.36423	4.73477	4.90553
																		7.69069	6.54998	6.73378
																		3.68237	4.23139	4.33788
																		8.18164	9.05241	7.70399
																		7.28684	6.7333	7.36584
																		4.28712	4.30959	4.81257
																		4.83404	4.83397	4.65625
																		5.26143	4.81877	5.21595
																		4.92096	5.03939	5.28944
																		4.82306	4.61748	4.99106
																		5.91847	5.17665	5.73569
																		7.19607	5.99824	6.22409
																		5.22311	5.83616	6.10577
																		4.57256	4.3003	5.07604
																		4.70881	5.12978	5.164
																		6.63311	7.7021	6.44545
																		5.64327	4.79388	6.48829
																		7.40789	6.69261	7.14913
																		5.65379	6.60781	6.2707
																		4.10589	4.26048	4.43502
																		3.77915	4.51382	4.36014
																		4.8728	5.37538	5.50284
																		5.96329	6.52656	6.63247
																		3.64583	4.17393	4.26187
																		5.09538	5.22034	5.75209
																		7.05088	5.42097	6.39558
																		4.26558	4.21352	4.91113
																		5.76579	6.04387	6.11489
																		2.4799	2.97111	3.06218
																		6.05182	5.59525	6.14897
																		4.99061	5.10832	5.28086
																		6.77017	5.99683	5.84064
																		3.83878	3.66138	4.00973
																		5.32852	5.1096	5.15918
																		1.3142	2.01289	1.73475
																		2.24702	2.30182	2.4446
																		4.28805	3.6958	4.41185
																		7.02862	7.19222	7.20465
																		6.41882	6.32336	6.65575
																		7.42605	8.36578	7.51841
																		7.26225	7.08199	9.0215
																		4.77743	4.70807	5.50322
																		7.5418	7.72716	7.81466
																		11.7619	14.1670508*	7.39831
																		4.86316	4.86102	4.92985
																		4.16888	4.15838	4.09497
																		4.42816	4.37291	3.96521
																		5.61044	6.24681	6.69282
																		5.55113	6.14081	6.14147
																		5.32205	4.85925	4.81955
																		5.84901	6.09259	5.83737
																		5.55909	5.18105	5.24123
																		8.22623	6.59962	8.01503
																		6.26716	5.75984	6.10322
																		6.5195	5.67641	6.65986
																		6.76061	5.4863	5.65367
																		5.17264	4.99506	5.18137
																		4.19302	3.85525	4.03445
																		8.73359	7.29677	7.69199
																		2.42309	3.49415	3.57606
																		5.88355	5.57927	5.569
																		9.60641	6.88379	6.56301
																		3.91903	4.43697	4.34517
																		8.75465	7.69085	7.5637
																		7.82913	5.94297	7.83407
																		5.01196	5.39296	5.80066
																		6.03227	7.23997	6.81277
																		3.74571	3.94363	4.04563
																		5.06701	4.93021	5.27986
																		5.14679	5.2764	5.35926
																		2.30619	2.6518	3.16646
																		6.04937	5.89093	6.00914
																		3.3841	4.20431	4.23916
																		4.04101	4.08797	3.67966
																		4.87026	3.96903	4.74843
																		6.12193	5.36789	5.56244
																		5.58738	7.23739	6.24197
																		5.82405	4.54902	5.07708
																		6.01552	4.74249	5.08584
																		5.82408	7.47025	8.06849
																		6.33753	5.46844	6.70693
																		7.65732	6.9123	7.06058
																		4.43528	6.0134	5.48162
																		1.92916	3.02758	2.38853
																		3.44711	3.13122	4.33806
																		7.74154	8.08011	8.25765
																		7.05377	6.15653	6.55399
																		3.687	3.874	4.23557
																		5.90458	6.21612	8.13845
																		5.28672	5.35543	5.61448
																		6.25545	5.90623	6.31561
																		5.69892	5.76492	6.52698
																		3.65777	4.16854	4.86238
																		6.69736	5.29963	6.25907
																		5.37173	4.98094	5.61022
																		4.27356	4.45095	5.1095
																		6.11798	7.29414	6.98693
																		10.1074	7.40748	7.24852
																		5.60727	6.73874	5.60192
																		5.43662	6.36147	6.79253
																		2.75655	4.27473	4.05405
																		2.24095	3.13963	2.83778
																		2.13056	2.8129	3.01058
																		2.53125	4.03779	4.01069
																		2.59664	3.70015	4.03301
																		3.30066	4.25386	4.42447
																		5.28628	4.8144	5.47056
																		2.17553	3.41901	3.40555
																		2.34297	3.8345	3.41429
																		2.23406	3.42841	3.54232
																		5.55845	5.52172	5.75432
																		2.99361	3.72919	4.17126
																		5.78647	5.44931	5.84573
																		6.76592	6.04436	6.51035
																		5.66629	5.74653	6.66182
																		2.9009	5.21798	4.81513
																		6.83331	5.40055	6.2154
																		4.11181	5.26418	4.94796
																		5.10462	4.38985	4.78914
																		5.78086	6.29861	6.82003
																		5.68207	4.5351	4.53142
																		3.34664	3.16651	3.67872
																		5.83442	5.68104	5.95189
																		1.59016	2.45879	2.43799
																		4.79638	6.27968	5.49871
																		4.75325	4.72172	5.06027
																		5.90042	6.33898	5.72417
																		5.7047	5.15544	5.89862
																		5.51104	5.00153	5.37285
																		2.63547	1.93173	1.87582
																		4.16751	4.49711	4.8569
																		7.54838	12.0412	9.24838
																		5.09478	6.74567	6.83955
																		5.17128	4.35626	5.15728
																		3.2547	4.43745	4.29796
																		6.73586	8.40342	7.29382
																		5.95379	5.33414	5.82981
																		5.10613	5.92248	5.89673
																		4.65394	4.68633	5.29866
																		4.49512	4.40914	4.95005
																		5.59884	5.54621	5.64861
																		6.48536	4.83234	6.80918
																		6.00017	5.74065	5.82055
																		3.25656	4.02064	4.14754
																		4.43971	5.08916	4.73773
																		6.86122	7.25483	6.95101
																		3.35948	4.11896	3.74378
																		7.65049	6.81176	7.45775
																		5.57215	6.04932	6.41202
																		3.33564	3.11407	3.27208
																		4.28849	3.64284	4.23782
																		5.44244	5.26376	6.1046
																		4.09508	3.16325	3.2914
																		6.07265	6.18993	6.05048
																		5.05469	4.90268	5.00144
																		4.59646	4.75803	4.80531
																		2.70642	3.22584	3.45856
																		4.76833	4.98872	5.34155
																		5.31121	6.53626	6.58367
																		5.59495	6.33313	7.55755
																		4.77274	5.54934	4.788
																		8.18476	6.33917	7.24578
																		4.14065	4.59929	5.13908
																		6.21808	6.34652	6.49254
																		5.00535	5.75644	5.30013
																		5.55915	5.15959	4.97674
																		5.2581	5.35253	5.48462
																		6.3672	7.19591	6.9153
																		8.75603	5.99244	5.9706
																		6.13508	7.36498	6.57173
																		7.44407	6.60617	6.94311
																		5.49817	6.02357	6.27908
																		5.65244	6.41844	5.84345
																		6.21837	5.81099	6.28305
																		6.13363	5.93813	6.17609
																		3.59393	2.94922	3.17605
																		5.90869	6.00957	8.18255
																		5.63419	7.47921	6.95374
																		6.31717	6.02386	6.21575
																		5.28604	5.5792	5.7456
																		5.7348	5.78364	5.65657
																		5.21629	3.91315	4.71787
																		2.60406	2.93326	3.48498
																		1.27672	2.75773	2.14229
																		6.97268	10.2717	6.17498
																		3.26762	2.85853	3.21618
																		5.84181	6.44331	6.69283
																		5.655	5.4196	5.57639
																		6.18288	7.19602	5.89797
																		3.55626	5.3377	4.81094
																		6.80994	6.68631	6.79773
																		5.62099	5.8897	6.15374
																		5.0595	4.65758	4.80947
																		1.20867	1.85586	1.57697
																		1.4169	3.1725	3.63763
																		6.59331	6.21247	7.18763
																		5.0881	5.58476	5.7141
																		4.63866	4.51068	5.42213
																		6.05445	6.14822	4.0362
																		3.70711	3.97148	3.9096
																		6.1182	5.83016	5.8187
																		7.47158	7.90585	6.74355
																		3.90158	4.59358	4.73994
																		4.94389	5.14785	5.0016
																		5.13966	5.36007	5.97309
																		6.51648	6.88802	6.27266
																		5.956	5.43509	5.90279
																		4.25144	5.48412	5.37567
																		6.18448	6.04122	6.85424
																		5.16487	4.49759	4.82628
																		5.17664	5.41898	5.45409
																		6.84047	6.82701	7.36364
																		5.05908	5.2163	6.46209
																		6.71056	6.91411	7.06258
																		4.92095	5.70978	6.39406
																		4.26654	4.24685	4.93586
																		5.09266	5.47938	6.08619
																		5.86809	6.4095	6.26526
																		6.33806	5.11138	5.81894
																		5.42553	5.43676	5.46425
																		5.04023	4.72131	5.05056
																		3.65811	3.74773	4.61194
																		4.55033	3.96485	4.12298
																		5.86338	8.19243	7.68903
																		1.83799	2.26456	2.65977
																		2.37266	2.9068	2.44614
																		4.24546	4.5945	4.48284
																		4.5799	3.80979	4.28491
																		7.52027	4.91256	6.00965
																		5.31569	7.07045	6.66497
																		5.47119	5.89064	5.88524
																		5.78745	5.62404	5.73325
																		4.1029	4.62815	4.71247
																		7.8377	6.60952	6.31993
																		7.84585	7.40663	7.83867
																		4.41432	4.71821	6.9253
																		6.17793	5.22038	5.1308
																		4.6363	4.55591	4.37543
																		2.79533	2.43155	2.43847
																		5.5843	4.63744	6.00398
																		8.9386	7.49673	8.33751
																		4.79846	5.56832	5.68638
																		5.31601	4.59273	5.41561
																		6.97252	6.1234	6.65958
																		4.34655	4.45722	4.61136
																		2.90787	3.4247	3.74365
																		4.68452	4.53773	5.05719
																		3.36671	4.10505	4.51626
																		2.41281	2.8828	2.78896
																		6.24082	5.7392	5.62432
																		2.00286	2.20019	2.09206
																		6.67985	8.2971	6.84454
																		5.43615	4.45668	4.96945
																		5.70267	6.26725	5.90283
																		8.06093	6.81641	7.44514
																		5.00981	5.27513	5.75978
																		5.31892	4.38847	4.77585
																		4.0465	4.21896	4.86956
																		5.76248	5.38572	5.73336
																		7.45745	5.99756	6.47719
																		4.10367	4.7389	4.64907
																		4.86801	6.19319	6.06451
																		5.97727	5.25483	5.53378
																		5.91319	5.6258	5.69027
																		7.46714	7.55137	7.28832
																		4.51885	5.19648	5.47639
																		7.69898	6.51882	7.2256
																		9.85879	12.6817	10.4548
																		7.63647	7.47628	8.5388
																		7.12552	5.91406	5.74459
																		6.79613	6.93476	8.04433
																		5.77811	7.84134	7.29797
																		6.97578	5.93237	7.1072
																		6.61194	7.19866	7.48738
																		6.5776	7.445	7.57435
																		3.55826	4.49746	4.10956
																		4.86414	4.78674	5.3966
																		7.30408	6.22527	9.63836
																		6.71234	6.17948	6.23235
																		7.32895	6.50273	7.31315
																		5.31743	5.46833	5.64265
																		4.50975	4.46753	5.10788
																		3.77471	4.34446	4.43549
																		5.86162	7.16555	5.58993
																		2.17191	1.65328	1.3439
																		10.2077	7.40465	8.91346
																		7.87508	9.37035	9.64746
																		3.83701	3.81407	3.92216
																		8.73174	7.42122	6.58448
																		5.14296	4.91895	5.20916
																		5.33831	5.59526	6.36211
																		5.39788	5.43684	6.02599
																		7.22956	5.88303	6.45452
																		8.05273	11.7579	8.71167
																		3.68295	3.71591	3.48098
																		1.59191	1.87198	1.71359
																		6.03045	6.45566	6.44175
																		5.88543	7.52542	7.34644
																		5.02316	4.41203	5.37996
																		4.17525	3.73601	4.07431
																		4.73909	3.96886	4.1382
																		6.74149	5.48783	6.07214
																		3.11459	3.15914	4.42853
																		4.88207	3.55914	4.6785
																		6.43948	5.60695	5.6424
																		6.66153	6.15943	6.67901
																		8.81879	6.03803	6.4865
																		5.98913	8.88638	6.99023
																		4.9667	4.93069	4.83899
																		5.37772	5.76469	5.28136
																		7.89266	12.5936	7.50307
																		4.81976	5.17506	5.66888
																		6.78995	9.10553	8.34887
																		4.39715	6.66141	5.74225
																		5.03062	6.82498	6.59312
																		4.05448	4.95085	5.82793
																		7.05681	7.43736	6.02505
																		6.85994	7.26241	8.12614
																		1.53683	2.72334	2.39772
																		4.83972	5.63974	6.64802
																		7.96472	7.03704	7.58422
																		5.36484	5.66447	5.85076
																		5.40335	4.42272	4.64466
																		6.24045	6.86176	6.50817
																		4.39376	5.07166	4.69427
																		3.22942	3.40633	3.50655
																		3.50339	4.04367	3.61969
																		5.11058	5.67159	6.50023
																		4.63511	4.66502	5.13753
																		5.18286	4.61415	5.04476
																		5.92021	6.62865	5.98254
																		4.66386	3.97991	5.25303
																		6.50722	6.30884	6.31392
																		4.8304	4.95814	5.74182
																		5.30309	4.90152	5.37309
																		2.51763	3.0248	3.47712
																		3.84662	3.51604	3.67547
																		4.45947	4.35899	4.80477
																		4.13851	5.17699	4.5779
																		4.41069	4.15234	4.34272
																		3.13975	2.89577	3.37679
																		3.07861	5.22696	3.86508
																		5.16461	5.14511	5.00563
																		2.34954	2.66384	2.83032
																		4.71489	4.97906	5.03726
																		3.61301	3.6384	4.15502
																		5.89456	5.12303	6.2053
																		1.31927	1.6364	1.46901
																		5.04651	5.92059	6.45302
																		5.85337	5.57695	5.83007
																		4.4729	4.82374	4.97452
																		5.67599	5.32921	5.40972
																		4.68144	6.97128	5.72623
																		3.76086	3.28572	2.87877
																		5.62184	6.60222	6.74255
																		4.13594	5.35338	4.94988
																		3.04549	1.6372	3.29121
																		5.12816	5.56417	5.68188
																		6.37611	6.67916	7.25748
																		1.30652	2.29719	1.36187
																		6.0321	4.78881	5.12791
																		10.3169	8.96621	9.56678
																		4.17089	4.54608	4.38643
																		6.80932	7.34217	6.8789
																		5.69225	5.67821	6.265
																		2.50915	3.09055	2.87162
																		6.23236	7.48566	7.01052
																		4.38016	4.2029	4.63112
																		5.81293	4.49668	6.50549
																		5.60519	4.51865	6.12107
																		7.28127	5.77222	6.50097
																		2.50328	3.42407	3.29815
																		2.70733	2.51777	3.17094
																		5.10812	4.65252	4.98035
																		3.37575	3.71002	3.69245
																		7.57171	7.1585	7.99521
																		5.25727	4.62333	5.07528
																		5.49978	5.63771	5.96319
																		5.80202	5.16256	5.43295
																		4.84967	4.54464	4.70455
																		5.56396	8.44648	6.17068
																		7.18061	6.56967	7.26582
																		5.94731	6.12024	6.25969
																		5.27416	4.58087	5.34878
																		5.1438	4.61765	4.56923
																		7.17913	9.1328	7.75786
																		6.64585	6.24228	6.7612
																		6.468	5.97695	6.39619
																		6.30146	7.06218	7.44999
																		5.40175	5.90863	6.27809
																		5.97499	5.97259	6.45513
																		5.68352	5.31066	5.64641
																		3.23022	4.00428	3.69853
																		6.74089	7.41721	7.12956
																		5.09989	4.96542	5.24616
																		7.28699	6.33439	6.22283
																		3.57164	3.46035	3.96352
																		7.35857	6.93633	6.15905
																		7.17754	6.15111	6.59848
																		6.29937	5.5533	6.21036
																		5.38178	6.30466	5.87192
																		6.80934	5.60572	5.85326
																		4.49895	4.31173	4.41636
																		3.58912	3.33462	3.9653
																		4.97122	5.3324	6.01806
																		5.11834	5.33707	5.39512
																		5.80416	5.69569	5.83822
																		6.94957	6.44435	6.78623
																		7.9399	7.52796	8.97784
																		9.21971	7.28014	8.46471
																		4.46291	4.45877	4.10983
																		4.89626	4.86455	4.97633
																		3.58199	3.66481	4.07433
																		8.15312	8.80355	10.6152
																		7.02433	6.3776	6.58846
																		6.37758	6.60178	6.3131
																		2.22264	4.07342	4.72696
																		7.6425	8.13909	7.85818
																		5.68793	7.15841	6.86986
																		3.15085	3.52313	3.96896
																		5.59661	6.64028	6.25131
																		6.00373	5.76195	6.2015
																		3.33671	3.54508	3.57118
																		5.99529	6.15915	6.61059
																		4.7681	5.22442	5.48468
																		5.75673	5.47887	5.73082
																		6.72279	4.53128	4.55613
																		7.28278	6.51294	7.81981
																		4.90092	4.81833	5.53053
																		4.79039	5.8233	5.48692
																		3.89694	4.19294	4.59498
																		6.03617	6.25504	5.9992
																		4.78325	4.99679	5.04121
																		7.39209	7.42714	7.99442
																		4.20177	4.89984	5.1848
																		3.36314	3.73775	3.88061
																		5.5902	5.51062	5.64453
																		3.89892	3.62093	4.00396
																		4.18143	3.6084	4.28321
																		4.15125	4.47152	4.89748
																		5.00711	4.82492	4.99328
																		3.7178	3.04982	3.01356
																		4.16341	4.98813	5.26133
																		6.49638	5.81057	6.47889
																		4.07233	4.46296	4.40631
																		6.21592	7.0724	6.25741
																		6.52146	5.97873	6.89356
																		5.12944	5.4119	5.88258
																		8.16853	12.4347	7.86631
																		6.14876	8.58766	7.19329
																		5.87723	6.71158	6.96393
																		6.90636	7.135	6.92646
																		7.09577	6.91129	7.08009
																		6.8747	6.51845	6.18053
																		6.11474	7.84176	7.96475
																		5.50387	5.47959	5.28508
																		6.02055	5.83316	6.25763
																		0.667389	0.608992	0.650572
																		3.75656	3.54518	4.09818
																		6.07111	5.63303	5.61167
																		6.37744	5.68565	6.4087
																		1.24838	1.53659	1.99965
																		3.53873	5.11923	4.27545
																		5.974	7.53813	6.37391
																		4.52222	6.15914	5.67569
																		4.99863	5.14605	5.03088
																		4.70761	6.10232	6.10446
																		6.91568	6.02553	6.46274
																		3.21681	4.16206	3.84146
																		5.33379	6.30109	6.25772
																		4.90837	4.6799	4.52599
																		5.49919	4.95491	4.94464
																		4.37542	5.14231	5.27037
																		3.99767	4.114	4.24855
																		5.6879	7.0171	6.91522
																		7.15155	7.01772	7.49415
																		5.80113	4.65958	5.54114
																		6.20687	6.05266	5.86747
																		5.03925	6.2881	5.66419
																		5.87925	7.7864	7.20052
																		5.89087	6.17947	6.30193
																		4.03681	5.16995	4.98468
																		5.07886	6.02113	5.93113
																		3.79705	4.10774	4.24889
																		6.21995	6.96038	6.41735
																		3.23761	5.18105	4.7995
																		4.31565	4.45902	5.2662
																		5.9555	5.82333	5.87378
																		6.50767	5.99895	6.41399
																		4.06355	5.3787	5.82387
																		4.49027	4.86617	5.57904
																		5.33452	5.43102	5.38942
																		5.08631	5.38294	5.35182
																		5.4275	6.03088	5.80072
																		5.9048	6.2376	6.45531
																		4.50707	5.01983	4.86931
																		4.50474	4.45218	4.63066
																		5.37651	6.56969	6.69895
																		4.18594	4.20307	4.66773
																		6.11304	5.96971	5.86592
																		3.21338	3.54652	3.65896
																		2.76321	3.0322	2.90125
																		4.58953	4.9166	5.19207
																		5.81953	5.98124	6.94617
																		4.7431	4.51847	4.83136
																		3.78535	5.4888	4.60949
																		4.40296	4.65804	4.53083
																		4.24082	5.63872	5.28282
																		5.9726	5.86771	5.98647
																		4.27451	5.08327	5.21084
																		4.7936	5.0254	4.91222
																		5.38551	5.40075	5.17016
																		6.19338	6.17579	5.92003
																		4.26457	5.03188	5.89507
																		7.00835	7.55512	6.93985
																		3.95107	4.27081	4.4648
																		3.85634	3.08313	3.1485
																		6.42241	6.66462	6.44268
																		7.1536	6.75388	7.57671
																		4.98116	5.17496	6.81716
																		5.5366	4.04	6.04248
																		5.34867	5.82404	5.93607
																		6.51132	8.17265	8.83518
																		3.90862	4.36323	4.59075
																		6.74815	6.42832	6.44462
																		6.16226	5.94974	5.66043
																		7.44885	9.08469	9.64321
																		5.37441	5.77021	5.95248
																		5.77852	5.62998	6.07671
																		6.30003	7.42187	6.96711
																		4.30149	4.35009	4.47478
																		3.36106	4.90533	4.20267
																		4.22196	5.94661	4.1004
																		7.35751	5.1834	5.80295
																		8.30756	8.18072	8.04647

## Sheet: Figure 7
7b								7c								7d									7e
Promoter Proximal								Pause Index									siControl	siControl	siControl	siPNUTS 1	siPNUTS 1	siPNUTS 1			shControl	shControl	shControl	shPNUTS	shPNUTS	shPNUTS
siControl	siControl	siPNUTS 1	siPNUTS 1	siPNUTS 2	siPNUTS 2			siControl	siControl	siPNUTS 1	siPNUTS 1	siPNUTS 2	siPNUTS 2				3.43e-05	3.26e-05	2e-05	0.001076	0.001986	0.000647			0.00728407	0.00668516	0.0272154	0.0556794	0.0798937	0.0744924
5.10494	5.19581	6.68221	6.68129	7.53382	7.29328			3.05358	1.82884	1.45459	1.46721	1.3273	1.50131
Promoter Distal
siControl	siControl	siPNUTS 1	siPNUTS 1	siPNUTS 2	siPNUTS 2
1.67179	2.84105	4.59389	4.55375	5.67605	4.85794

## Sheet: Supplementary Data Fig 1
Supplementary Data Figure 1
	Graph:	Rep 1	Rep 2	Rep 3	Rep 4
	Fl-EV	1	1	1	1
	Fl-ORF57	2.90161	2.97193	4.09767	3.33809

## Sheet: Supplementary Data Fig 2
Supplementary Data Figure 2a									Supplementary Data Figure 2d								Supplementary Data Figure 2e
	Rep 1	Rep 2	Rep 3	Rep 1	Rep 2	Rep 3			Rep 1									Rep 1	Rep 2	Rep 3	Rep 4
ORF59	siControl	siControl	siControl	siPNUTS 1	siPNUTS 1	siPNUTS 1			Norm. to Control	ORF59 (NC1471/14720	ORF50 (NC712/713)	PAN (NC702/703)					sgControl	1	1	1	1
t8	0.135113	0.182153	0.106887	2.0051	3.04675	1.78587			Control	1	1	1					sgPNUTS 1	0.428571	0.175	0.478261	0.178571
t24	3.10158	4.61915	4.36474	13.2476	15.1688	13.0957			PNUTS 1	6.16046	3.9617	3.52301					sgPNUTS 2	0.52381	0.15625	0.23913	0.285714
t48	1.93054	2.09264	2.1616	12.9835	17.8452	17.2046			PNUTS 2	3.1185	2.12044	2.78511
									ORF59 1	0.241676	0.990657	0.839444
T1.4	siControl	siControl	siControl	siPNUTS 1	siPNUTS 1	siPNUTS 1			ORF59 2	0.213165	0.99312	0.633256
t8	0.004188	0.008301	0.004607	1.48118	2.52202	1.08614			PNUTS 1 + ORF59 1	0.86699	2.39956	2.76923
t24	0.305475	0.398176	0.297635	11.9317	17.5948	9.31189			PNUTS 2 + ORF59 2	1.29324	2.22645	2.79713
t48	0.536314	0.565695	0.700587	22.2811	32.1046	27.467
									Rep 2
K5	siControl	siControl	siControl	siPNUTS 1	siPNUTS 1	siPNUTS 1			Norm. to Control	ORF59 (NC1471/14720	ORF50 (NC712/713)	PAN (NC702/703)
t8	0.049337	0.043642	0.0202482	0.695882	1.64636	0.590308			Control	1	1	1
t24	0.316792	0.360827	0.276836	13.5302	21.6774	12.0689			PNUTS 1	4.32079	4.40301	2.7946
t48	0.408931	0.428025	0.451045	27.0961	42.3615	34.3864			PNUTS 2	2.56524	1.99049	2.1248
									ORF59 1	0.188856	0.76757	0.626597
ORF52	siControl	siControl	siControl	siPNUTS 1	siPNUTS 1	siPNUTS 1			ORF59 2	0.208793	0.774088	0.481731
t8	2.99504e-05	9.0998e-05	4.57847e-05	0.00291792	0.00709207	0.00274983			PNUTS 1 + ORF59 1	0.551049	1.49077	1.76938
t24	0.00334314	0.00429542	0.00371102	0.227409	0.297075	0.180498			PNUTS 2 + ORF59 2	0.96301	1.70741	2.48993
t48	0.0117212	0.0113954	0.0129246	0.589966	0.765844	0.839066
									Rep 3
									Norm. to Control	ORF59 (NC1471/14720	ORF50 (NC712/713)	PAN (NC702/703)
									Control	1	1	1
									PNUTS 1	4.66186	3.06604	3.26985
									PNUTS 2	3.25099	2.0766	2.5559
									ORF59 1	0.232643	0.893962	0.786054
									ORF59 2	0.181183	0.738343	0.606323
									PNUTS 1 + ORF59 1	0.560466	1.39639	1.62644
									PNUTS 2 + ORF59 2	0.903663	1.6952	2.70355

## Sheet: Supplementary Data Fig 4
Supplementary Data Figure 4b
SETD1A	Rep 1	Rep 2	Rep 3		CDK12	Rep 1	Rep 2	Rep 3		CycK	Rep 1	Rep 2	Rep 3
siControl	1	1	1		siControl	1	1	1		siControl	1	1	1
siSETD1A	0.267197	0.168513	0.213632		siCDK12	0.214842	0.22666	0.25044		siCycK	0.073871	0.087698	0.099959

[truncated: 1 more sheets: Supplementary Data Fig 6]
